# Supplementary material for: (E)-1-(2,4-Dinitro­phen­yl)-2-pentyl­idenehydrazine
Source: Acta Crystallogr Sect E Struct Rep Online. 2010 Jan 30;66(Pt 2):o483–4. doi: 10.1107/S1600536810002102 (PMC2979683; doi:10.1107/S1600536810002102)
Supplement: Supplementary file 1 [file e-66-0o483-sup1.cif]

##############################################################################
###                                                                        ###
###        Electronic paper (Acta Crystallographica Section E)             ###
###                                                                        ###
##############################################################################
#                                                                            #
# This CIF contains the data in a paper accepted for publication in Acta     #
# Crystallographica Section E. It conforms to the requirements of Notes      #
# for Authors for Section E, and has been peer reviewed under the auspices   #
# of the IUCr Commission on Journals.                                        #
#                                                                            #
# Full details of the Crystallographic Information File format               #
# are given in the paper "The Crystallographic Information File (CIF):       #
# a New Standard Archive File for Crystallography" by S. R. Hall, F. H.      #
# Allen and I. D. Brown [Acta Cryst. (1991), A47, 655-685].                  #
#                                                                            #
# The current version of the core CIF dictionary is obtainable from          #
# ftp://ftp.iucr.org/pub/cif_core.dic. The current version number is 2.4.    #
#                                                                            #
# Software is freely available for graphical display of the structure(s) in  #
# this CIF.  For information consult the CIF home page http://www.iucr.org/  #
# cif/home.html                                                              #
#                                                                            #
# This file may be used for bona fide research purposes within the           #
# scientific community so long as proper attribution is given to the journal # 
# article from which it was obtained.                                        #
#                                                                            #
##############################################################################
                                             
data_global
_audit_creation_method     SHELXL-97
_journal_date_recd_electronic     2010-01-07
_journal_date_accepted     2010-01-17
_journal_name_full     'Acta Crystallographica, Section E'
_journal_year     2010
_journal_volume     66
_journal_issue      2
_journal_page_first     o483
_journal_page_last     o484
_journal_paper_category     QO
_journal_coeditor_code     FJ2271
_publ_contact_author_name     ' Edward RT Tiekink '
_publ_contact_author_address
;
Department of Chemistry, University of Malaya,
50603 Kuala Lumpur, Malaysia
;
_publ_contact_author_email
;
edward.tiekink@gmail.com
;
_publ_contact_author_fax     ' +60 3 7967 4193 '
_publ_contact_author_phone     ' +60 3 7967 4204 '
_publ_section_title
;
(<i>E</i>)-1-(2,4-Dinitrophenyl)-2-pentylidenehydrazine
;
loop_
    _publ_author_name
    _publ_author_footnote
    _publ_author_address
    'Neunfeldt, Patr\'icia D.' .
;
Departamento de Qu\'imica Org\^anica, Universidade Federal de Pelotas (UFPel),
Campus Universit\'ario, s/n\%, Caixa Postal 354, 96010-900 Pelotas, RS, Brazil
;
    'Duval, Auri R.' .
;
Departamento de Qu\'imica Org\^anica, Universidade Federal de Pelotas (UFPel),
Campus Universit\'ario, s/n\%, Caixa Postal 354, 96010-900 Pelotas, RS, Brazil
;
    'Cunico, Wilson' .
;
Departamento de Qu\'imica Org\^anica, Universidade Federal de Pelotas (UFPel),
Campus Universit\'ario, s/n\%, Caixa Postal 354, 96010-900 Pelotas, RS, Brazil
;
    'Wardell, Solange M. S. V.'
;
Additional correspondence author, e-mail: j.wardell@abdn.ac.uk.
;
;
CHEMSOL, 1 Harcourt Road, Aberdeen AB15 5NY, Scotland
;
    'Tiekink, Edward R. T.' .
;
Department of Chemistry, University of Malaya,
50603 Kuala Lumpur, Malaysia
;
    'Wardell, James L.' .
;
Centro de Desenvolvimento Tecnol\'ogico em Sa\'ude (CDTS),
Funda\,c\~ao Oswaldo Cruz (FIOCRUZ), Casa Amarela,
Campus de Manguinhos, Av. Brasil 4365,
21040-900 Rio de Janeiro, RJ, Brazil
;
data_I
_audit_creation_method     SHELXL-97
_chemical_name_systematic
;
(<i>E</i>)-1-(2,4-Dinitrophenyl)-2-pentylidenehydrazine
;
_chemical_name_common     ?
_chemical_formula_moiety     'C11 H14 N4 O4'
_chemical_formula_sum     'C11 H14 N4 O4'
_chemical_formula_iupac     'C11 H14 N4 O4'
_chemical_formula_weight     266.26
_chemical_melting_point     ?
_symmetry_cell_setting     monoclinic
_symmetry_space_group_name_H-M     'C 2/c'
_symmetry_space_group_name_Hall     '-C 2yc'
loop_
    _symmetry_equiv_pos_as_xyz
    'x, y, z'
    '-x, y, -z+1/2'
    'x+1/2, y+1/2, z'
    '-x+1/2, y+1/2, -z+1/2'
    '-x, -y, -z'
    'x, -y, z-1/2'
    '-x+1/2, -y+1/2, -z'
    'x+1/2, -y+1/2, z-1/2'
_cell_length_a     31.162(3)
_cell_length_b     4.4930(4)
_cell_length_c     18.7329(14)
_cell_angle_alpha     90
_cell_angle_beta     106.159(4)
_cell_angle_gamma     90
_cell_volume     2519.2(4)
_cell_formula_units_Z     8
_cell_measurement_reflns_used     14843
_cell_measurement_theta_min     2.9
_cell_measurement_theta_max     27.5
_cell_measurement_temperature     120(2)
_exptl_crystal_description     needle
_exptl_crystal_colour     yellow
_exptl_crystal_size_max     0.32
_exptl_crystal_size_mid     0.03
_exptl_crystal_size_min     0.02
_exptl_crystal_density_diffrn     1.404
_exptl_crystal_density_meas     ?
_exptl_crystal_density_method     'not measured'
_exptl_crystal_F_000     1120
_exptl_absorpt_coefficient_mu     0.109
_exptl_absorpt_correction_type     multi-scan
_exptl_absorpt_process_details     '(SADABS; Sheldrick, 2007)'
_exptl_absorpt_correction_T_min     0.628
_exptl_absorpt_correction_T_max     1.000
_exptl_special_details
;
;
_diffrn_ambient_temperature     120(2)
_diffrn_radiation_type     MoK\a
_diffrn_radiation_wavelength     0.71073
_diffrn_radiation_source     'Enraf Nonius FR591 rotating anode'
_diffrn_radiation_monochromator     '10 cm confocal mirrors'
_diffrn_measurement_device_type     '-Nonius KappaCCD area-detector'
_diffrn_measurement_method     '\f and \w scans'
_diffrn_detector_area_resol_mean     9.091
_diffrn_reflns_number     8172
_diffrn_reflns_av_R_equivalents     0.115
_diffrn_reflns_av_sigmaI/netI     0.084
_diffrn_reflns_theta_min     3.0
_diffrn_reflns_theta_max     25.0
_diffrn_reflns_theta_full     25.0
_diffrn_measured_fraction_theta_max     0.979
_diffrn_measured_fraction_theta_full     0.979
_diffrn_reflns_limit_h_min     -36
_diffrn_reflns_limit_h_max     36
_diffrn_reflns_limit_k_min     -5
_diffrn_reflns_limit_k_max     5
_diffrn_reflns_limit_l_min     -22
_diffrn_reflns_limit_l_max     22
_diffrn_standards_number     0
_diffrn_standards_interval_count     ?
_diffrn_standards_interval_time     ?
_diffrn_standards_decay_%     0
_refine_special_details
;
Refinement of <i>F</i>^2^ against ALL reflections. The weighted <i>R</i>-factor
<i>wR</i> and goodness of fit <i>S</i> are based on <i>F</i>^2^, conventional
<i>R</i>-factors <i>R</i> are based on <i>F</i>, with <i>F</i> set to zero for
negative <i>F</i>^2^. The threshold expression of <i>F</i>^2^ >
2\s(<i>F</i>^2^) is used only for calculating <i>R</i>-factors(gt) <i>etc</i>.
and is not relevant to the choice of reflections for refinement.
<i>R</i>-factors based on <i>F</i>^2^ are statistically about twice as large
as those based on <i>F</i>, and <i>R</i>- factors based on ALL data will be
even larger.
;
_reflns_number_total     2174
_reflns_number_gt     1451
_reflns_threshold_expression     I>2\s(I)
_refine_ls_structure_factor_coef     Fsqd
_refine_ls_matrix_type     full
_refine_ls_R_factor_all     0.124
_refine_ls_R_factor_gt     0.078
_refine_ls_wR_factor_gt     0.157
_refine_ls_wR_factor_ref     0.183
_refine_ls_goodness_of_fit_ref     1.10
_refine_ls_restrained_S_all     1.10
_refine_ls_number_reflns     2174
_refine_ls_number_parameters     179
_refine_ls_number_restraints     0
_refine_ls_hydrogen_treatment     mixed
_refine_ls_weighting_scheme     calc
_refine_ls_weighting_details
        'calc w=1/[\s^2^(Fo^2^)+(0.0406P)^2^+14.6755P] where P=(Fo^2^+2Fc^2^)/3'
_atom_sites_solution_hydrogens     geom
_atom_sites_solution_primary     direct
_atom_sites_solution_secondary     difmap
_refine_ls_shift/su_max     ?
_refine_ls_shift/su_max_lt     0.001
_refine_ls_shift/su_mean     0.000
_refine_diff_density_max     0.28
_refine_diff_density_min     -0.27
_refine_ls_extinction_method     none
_refine_ls_extinction_coef     ?
loop_
    _atom_type_symbol
    _atom_type_description
    _atom_type_scat_dispersion_real
    _atom_type_scat_dispersion_imag
    _atom_type_scat_source
    'C' 'C' 0.0033 0.0016
                         'International Tables Vol C Tables 4.2.6.8 and 6.1.1.4'
    'H' 'H' 0.0000 0.0000
                         'International Tables Vol C Tables 4.2.6.8 and 6.1.1.4'
    'N' 'N' 0.0061 0.0033
                         'International Tables Vol C Tables 4.2.6.8 and 6.1.1.4'
    'O' 'O' 0.0106 0.0060
                         'International Tables Vol C Tables 4.2.6.8 and 6.1.1.4'
_computing_data_collection     'COLLECT (Hooft, 1998)'
_computing_cell_refinement
                    'DENZO (Otwinowski & Minor, 1997) and COLLECT (Hooft, 1998)'
_computing_data_reduction
                    'DENZO (Otwinowski & Minor, 1997) and COLLECT (Hooft, 1998)'
_computing_structure_solution     'SHELXS97 (Sheldrick, 2008)'
_computing_structure_refinement     'SHELXL97 (Sheldrick, 2008)'
_computing_molecular_graphics
                      'ORTEP-3 (Farrugia, 1997) and DIAMOND (Brandenburg, 2006)'
_computing_publication_material     'publCIF (Westrip, 2010)'
loop_
    _atom_site_type_symbol
    _atom_site_label
    _atom_site_fract_x
    _atom_site_fract_y
    _atom_site_fract_z
    _atom_site_U_iso_or_equiv
    _atom_site_adp_type
    _atom_site_calc_flag
    _atom_site_refinement_flags
    _atom_site_occupancy
    _atom_site_disorder_assembly
    _atom_site_disorder_group
    O O1 0.04985(11) -0.5722(7) 0.23571(16) 0.0294(8) Uani d . 1 . .
    O O2 0.11770(10) -0.4264(8) 0.24360(16) 0.0360(9) Uani d . 1 . .
    O O3 -0.03340(10) -0.1033(7) 0.37999(16) 0.0263(8) Uani d . 1 . .
    O O4 -0.00644(9) 0.2652(7) 0.45386(15) 0.0240(7) Uani d . 1 . .
    N N1 0.07910(11) 0.3841(8) 0.49031(18) 0.0194(8) Uani d . 1 . .
    H H1N 0.0551(14) 0.401(10) 0.505(2) 0.023 Uiso d . 1 . .
    N N2 0.11897(11) 0.5276(8) 0.52633(18) 0.0224(9) Uani d . 1 . .
    N N3 0.08254(13) -0.4163(9) 0.26201(19) 0.0267(9) Uani d . 1 . .
    N N4 -0.00244(11) 0.0661(8) 0.41033(19) 0.0213(8) Uani d . 1 . .
    C C1 0.07833(13) 0.2003(10) 0.4333(2) 0.0197(10) Uani d . 1 . .
    C C2 0.04022(13) 0.0353(10) 0.3940(2) 0.0185(9) Uani d . 1 . .
    C C3 0.04158(14) -0.1701(9) 0.3391(2) 0.0191(9) Uani d . 1 . .
    H H3 0.0161 -0.2868 0.3159 0.023 Uiso calc R 1 . .
    C C4 0.08074(14) -0.2003(10) 0.3192(2) 0.0222(10) Uani d . 1 . .
    C C5 0.11852(14) -0.0324(10) 0.3534(2) 0.0242(10) Uani d . 1 . .
    H H5 0.1450 -0.0528 0.3381 0.029 Uiso calc R 1 . .
    C C6 0.11736(14) 0.1613(10) 0.4090(2) 0.0230(10) Uani d . 1 . .
    H H6 0.1434 0.2733 0.4321 0.028 Uiso calc R 1 . .
    C C7 0.11826(14) 0.6629(11) 0.5855(2) 0.0248(10) Uani d . 1 . .
    H H7 0.0922(15) 0.660(11) 0.604(2) 0.030 Uiso d . 1 . .
    C C8 0.15800(14) 0.8254(11) 0.6307(2) 0.0281(11) Uani d . 1 . .
    H H8A 0.1693 0.7207 0.6788 0.034 Uiso calc R 1 . .
    H H8B 0.1485 1.0266 0.6415 0.034 Uiso calc R 1 . .
    C C9 0.19629(14) 0.8581(12) 0.5957(2) 0.0292(11) Uani d . 1 . .
    H H9A 0.2041 0.6593 0.5802 0.035 Uiso calc R 1 . .
    H H9B 0.1863 0.9830 0.5505 0.035 Uiso calc R 1 . .
    C C10 0.23763(15) 0.9966(13) 0.6476(3) 0.0382(13) Uani d . 1 . .
    H H10A 0.2293 1.1896 0.6655 0.046 Uiso calc R 1 . .
    H H10B 0.2485 0.8654 0.6914 0.046 Uiso calc R 1 . .
    C C11 0.27528(16) 1.0479(14) 0.6126(3) 0.0481(15) Uani d . 1 . .
    H H11A 0.2826 0.8602 0.5921 0.072 Uiso calc R 1 . .
    H H11B 0.3016 1.1216 0.6503 0.072 Uiso calc R 1 . .
    H H11C 0.2660 1.1951 0.5727 0.072 Uiso calc R 1 . .
loop_
    _atom_site_aniso_label
    _atom_site_aniso_U_11
    _atom_site_aniso_U_22
    _atom_site_aniso_U_33
    _atom_site_aniso_U_12
    _atom_site_aniso_U_13
    _atom_site_aniso_U_23
    O1 0.0374(18) 0.0244(18) 0.0233(16) 0.0013(17) 0.0035(14) -0.0058(15)
    O2 0.0333(18) 0.050(2) 0.0308(17) 0.0130(18) 0.0186(15) -0.0036(17)
    O3 0.0273(16) 0.0281(19) 0.0246(15) -0.0065(15) 0.0090(13) -0.0059(15)
    O4 0.0244(16) 0.0223(18) 0.0265(15) 0.0017(13) 0.0093(13) -0.0074(15)
    N1 0.0163(18) 0.019(2) 0.0236(18) 0.0000(16) 0.0061(15) -0.0035(17)
    N2 0.0181(17) 0.026(2) 0.0231(19) -0.0029(16) 0.0052(15) 0.0018(17)
    N3 0.037(2) 0.023(2) 0.0218(19) 0.010(2) 0.0108(18) 0.0006(17)
    N4 0.0228(19) 0.020(2) 0.0219(18) 0.0005(17) 0.0078(16) 0.0023(18)
    C1 0.022(2) 0.017(2) 0.019(2) 0.0026(19) 0.0042(18) 0.0026(19)
    C2 0.019(2) 0.017(2) 0.019(2) -0.0002(18) 0.0047(18) 0.0006(19)
    C3 0.024(2) 0.010(2) 0.021(2) 0.0042(18) 0.0025(18) 0.0015(18)
    C4 0.029(2) 0.018(2) 0.021(2) 0.005(2) 0.0091(19) 0.0028(19)
    C5 0.022(2) 0.025(3) 0.028(2) 0.005(2) 0.0105(19) 0.009(2)
    C6 0.019(2) 0.022(3) 0.028(2) -0.0008(19) 0.0082(19) 0.006(2)
    C7 0.023(2) 0.027(3) 0.024(2) -0.004(2) 0.0054(19) -0.003(2)
    C8 0.030(2) 0.028(3) 0.027(2) -0.008(2) 0.009(2) -0.005(2)
    C9 0.027(2) 0.033(3) 0.027(2) -0.006(2) 0.006(2) 0.001(2)
    C10 0.032(3) 0.043(4) 0.033(3) -0.010(2) -0.002(2) 0.004(3)
    C11 0.032(3) 0.056(4) 0.054(3) -0.008(3) 0.009(3) 0.010(3)
_geom_special_details
;
All s.u.'s (except the s.u. in the dihedral angle between two l.s. planes) are
estimated using the full covariance matrix. The cell s.u.'s are taken into
account individually in the estimation of s.u.'s in distances, angles and
torsion angles; correlations between s.u.'s in cell parameters are only used
when they are defined by crystal symmetry. An approximate (isotropic)
treatment of cell s.u.'s is used for estimating s.u.'s involving l.s. planes.
;
loop_
    _geom_bond_atom_site_label_1
    _geom_bond_atom_site_label_2
    _geom_bond_site_symmetry_2
    _geom_bond_distance
    _geom_bond_publ_flag
    O1 N3 . 1.221(5) ?
    O2 N3 . 1.238(4) ?
    O3 N4 . 1.236(4) ?
    O4 N4 . 1.240(4) ?
    N1 C1 . 1.345(5) ?
    N1 N2 . 1.396(5) ?
    N1 H1N . 0.87(4) ?
    N2 C7 . 1.270(5) ?
    N3 C4 . 1.458(5) ?
    N4 C2 . 1.451(5) ?
    C1 C2 . 1.420(6) ?
    C1 C6 . 1.423(5) ?
    C2 C3 . 1.391(6) ?
    C3 C4 . 1.378(5) ?
    C3 H3 . 0.9500 ?
    C4 C5 . 1.395(6) ?
    C5 C6 . 1.365(6) ?
    C5 H5 . 0.9500 ?
    C6 H6 . 0.9500 ?
    C7 C8 . 1.483(6) ?
    C7 H7 . 0.96(4) ?
    C8 C9 . 1.521(6) ?
    C8 H8A . 0.9900 ?
    C8 H8B . 0.9900 ?
    C9 C10 . 1.515(6) ?
    C9 H9A . 0.9900 ?
    C9 H9B . 0.9900 ?
    C10 C11 . 1.513(6) ?
    C10 H10A . 0.9900 ?
    C10 H10B . 0.9900 ?
    C11 H11A . 0.9800 ?
    C11 H11B . 0.9800 ?
    C11 H11C . 0.9800 ?
loop_
    _geom_angle_atom_site_label_1
    _geom_angle_atom_site_label_2
    _geom_angle_atom_site_label_3
    _geom_angle_site_symmetry_1
    _geom_angle_site_symmetry_3
    _geom_angle
    _geom_angle_publ_flag
    C1 N1 N2 . . 118.9(3) ?
    C1 N1 H1N . . 119(3) ?
    N2 N1 H1N . . 122(3) ?
    C7 N2 N1 . . 114.4(3) ?
    O1 N3 O2 . . 124.8(4) ?
    O1 N3 C4 . . 118.7(3) ?
    O2 N3 C4 . . 116.6(4) ?
    O3 N4 O4 . . 122.6(3) ?
    O3 N4 C2 . . 119.2(3) ?
    O4 N4 C2 . . 118.2(3) ?
    N1 C1 C2 . . 124.0(4) ?
    N1 C1 C6 . . 120.1(4) ?
    C2 C1 C6 . . 115.8(4) ?
    C3 C2 C1 . . 122.5(4) ?
    C3 C2 N4 . . 115.9(4) ?
    C1 C2 N4 . . 121.6(4) ?
    C4 C3 C2 . . 118.5(4) ?
    C4 C3 H3 . . 120.8 ?
    C2 C3 H3 . . 120.8 ?
    C3 C4 C5 . . 121.3(4) ?
    C3 C4 N3 . . 118.8(4) ?
    C5 C4 N3 . . 119.8(4) ?
    C6 C5 C4 . . 119.8(4) ?
    C6 C5 H5 . . 120.1 ?
    C4 C5 H5 . . 120.1 ?
    C5 C6 C1 . . 121.9(4) ?
    C5 C6 H6 . . 119.0 ?
    C1 C6 H6 . . 119.0 ?
    N2 C7 C8 . . 121.3(4) ?
    N2 C7 H7 . . 122(3) ?
    C8 C7 H7 . . 117(3) ?
    C7 C8 C9 . . 115.5(4) ?
    C7 C8 H8A . . 108.4 ?
    C9 C8 H8A . . 108.4 ?
    C7 C8 H8B . . 108.4 ?
    C9 C8 H8B . . 108.4 ?
    H8A C8 H8B . . 107.5 ?
    C10 C9 C8 . . 113.0(4) ?
    C10 C9 H9A . . 109.0 ?
    C8 C9 H9A . . 109.0 ?
    C10 C9 H9B . . 109.0 ?
    C8 C9 H9B . . 109.0 ?
    H9A C9 H9B . . 107.8 ?
    C11 C10 C9 . . 114.0(4) ?
    C11 C10 H10A . . 108.7 ?
    C9 C10 H10A . . 108.7 ?
    C11 C10 H10B . . 108.7 ?
    C9 C10 H10B . . 108.7 ?
    H10A C10 H10B . . 107.6 ?
    C10 C11 H11A . . 109.5 ?
    C10 C11 H11B . . 109.5 ?
    H11A C11 H11B . . 109.5 ?
    C10 C11 H11C . . 109.5 ?
    H11A C11 H11C . . 109.5 ?
    H11B C11 H11C . . 109.5 ?
loop_
    _geom_hbond_atom_site_label_D
    _geom_hbond_atom_site_label_H
    _geom_hbond_atom_site_label_A
    _geom_hbond_site_symmetry_A
    _geom_hbond_distance_DH
    _geom_hbond_distance_HA
    _geom_hbond_distance_DA
    _geom_hbond_angle_DHA
    N1 H1n O4 1_555 0.87(4) 1.99(4) 2.616(5) 128(3)
    N1 H1n O4 5_566 0.87(4) 2.41(4) 3.166(5) 146(4)
    C3 H3 O1 2_555 0.95 2.39 3.335(5) 176
    C6 H6 N2 1_555 0.95 2.40 2.735(5) 100
