# Supplementary material for: (E)-1-(2,4-Dinitro­phen­yl)-2-pentyl­idenehydrazine
Source: Acta Crystallogr Sect E Struct Rep Online. 2010 Jan 30;66(Pt 2):o483–4. doi: 10.1107/S1600536810002102 (PMC2979683; doi:10.1107/S1600536810002102)
Supplement: Supplementary file 2 [file e-66-0o483-Isup2.hkl]

#
# h,k,l, Fc-squared, Fo-squared, sigma(Fo-squared) and status flag
#
data_I
_shelx_title '  0074'
_shelx_refln_list_code          4
_shelx_F_calc_maximum      298.20
_exptl_crystal_F_000      1120.00
_reflns_d_resolution_high  0.8409
 
loop_
 _symmetry_equiv_pos_as_xyz
 'x, y, z'
 '-x, y, -z+1/2'
 'x+1/2, y+1/2, z'
 '-x+1/2, y+1/2, -z+1/2'
 '-x, -y, -z'
 'x, -y, z-1/2'
 '-x+1/2, -y+1/2, -z'
 'x+1/2, -y+1/2, z-1/2'
 
_cell_length_a    31.1620
_cell_length_b     4.4930
_cell_length_c    18.7329
_cell_angle_alpha  90.000
_cell_angle_beta  106.159
_cell_angle_gamma  90.000
 
_shelx_F_squared_multiplier     1.000
 
loop_
 _refln_index_h
 _refln_index_k
 _refln_index_l
 _refln_F_squared_calc
 _refln_F_squared_meas
 _refln_F_squared_sigma
 _refln_observed_status
   6   0   0    15365.47    15686.39    310.11 o
   8   0   0    11991.41    11582.70    205.97 o
  10   0   0     2858.43     2475.87    112.93 o
  12   0   0     2927.31     3540.25    259.08 o
  14   0   0      230.29      285.76     52.68 o
  16   0   0     3407.83     3404.43    125.65 o
  18   0   0     1406.00     1396.47     66.00 o
  20   0   0     1504.60     1431.51     46.85 o
  22   0   0        7.95       41.56     70.27 o
  24   0   0    14378.96    14169.93    994.45 o
  26   0   0    24882.23    26432.32   1055.65 o
  28   0   0       88.55      109.93     99.69 o
  30   0   0     2061.26     1882.55    114.05 o
  32   0   0      121.56      154.90    125.18 o
  34   0   0      766.89      851.81    142.24 o
   1   1   0      155.71      204.99     83.55 o
   3   1   0     5541.78     5435.72    204.76 o
   5   1   0    27146.22    25606.01    836.86 o
   7   1   0     8622.16     7694.73    163.18 o
   9   1   0     1178.45     1226.70     69.51 o
  11   1   0       12.07       12.81     36.87 o
  13   1   0      104.06      176.52     54.12 o
  15   1   0     1333.09     1425.39     57.62 o
  17   1   0     1161.26     1241.95     79.91 o
  19   1   0        8.62       10.39     43.92 o
  21   1   0     2565.27     2655.85    158.35 o
  23   1   0      166.77      159.03     34.22 o
  25   1   0      816.86     1022.29     62.60 o
  27   1   0      197.66      132.96     78.68 o
  29   1   0     2690.33     2589.97    220.37 o
  31   1   0      785.90      710.13     35.32 o
  33   1   0      118.63       61.02     67.77 o
   0   2   0     4560.69     3796.36    193.15 o
   2   2   0      210.55      340.57    158.18 o
   4   2   0       24.32     -103.47     68.98 o
   6   2   0     2269.95     2007.33    158.77 o
   8   2   0     1410.65     1369.34    135.26 o
  10   2   0     1293.73     1208.15    106.99 o
  12   2   0     7063.08     6919.47    205.63 o
  14   2   0     2920.29     2459.58    109.21 o
  16   2   0      273.39      223.15     62.93 o
  18   2   0      907.63     1122.38     44.70 o
  20   2   0       96.04       83.07     55.96 o
  22   2   0       98.07      572.23    151.52 o
  24   2   0        0.99      -39.63     76.91 o
  26   2   0      196.84      153.64     73.10 o
  28   2   0       18.08       56.15    122.34 o
  30   2   0       28.47       56.83    115.30 o
  32   2   0       58.30      199.39     39.33 o
   1   3   0      746.45      829.47     48.39 o
   3   3   0      451.06      206.47     79.92 o
   5   3   0      162.90      141.50     50.47 o
   7   3   0      499.42      585.05     79.03 o
   9   3   0      675.90      608.82     79.62 o
  11   3   0       66.23       32.25     42.96 o
  13   3   0      310.92      302.26     30.83 o
  15   3   0       44.65       83.23    118.55 o
  17   3   0      533.26      480.78    187.30 o
  19   3   0        9.25       27.69     74.68 o
  21   3   0      411.98      480.45    106.23 o
  23   3   0       31.80      -55.28     64.94 o
  25   3   0      123.19      296.33    183.66 o
  29   3   0      345.14      396.03     49.02 o
   2   4   0       48.86      114.73     81.20 o
   4   4   0      277.79      313.42     34.63 o
   6   4   0      105.57      190.14     46.62 o
   8   4   0     1142.28     1181.84     83.25 o
  10   4   0       13.87       -9.99     49.95 o
  12   4   0      172.13      145.03     46.92 o
  14   4   0       74.03      103.23     49.95 o
  16   4   0      242.26      343.16    166.51 o
  18   4   0      601.24      585.98     55.95 o
  20   4   0        3.09      119.88     49.95 o
   3   5   0       74.18      103.23     53.28 o
   5   5   0     1227.39     1625.54    341.34 o
   9   5   0      456.74      429.59     76.59 o
  11   5   0        0.02      -66.00     44.00 o
 -35   1   1      213.75      263.14     82.40 o
 -33   1   1      342.25      421.44     45.18 o
 -31   1   1       12.34       12.44     35.01 o
 -29   1   1       16.21       52.36     23.83 o
 -27   1   1      896.17     1196.49    117.51 o
 -25   1   1      669.62      865.72    186.00 o
 -23   1   1     1679.60     1887.27    169.76 o
 -21   1   1     1673.41     1512.43     62.47 o
 -19   1   1     1139.14     1061.40     48.93 o
 -17   1   1     1456.05     1356.74     72.14 o
 -15   1   1     1610.65     1626.19     69.74 o
 -13   1   1        3.33       -7.41     29.41 o
 -11   1   1     1126.04     1083.97     56.62 o
  -9   1   1      315.52      335.10     57.64 o
  -7   1   1        6.56      -17.02     25.35 o
  -5   1   1    13783.79    12646.24    454.06 o
  -3   1   1      234.75      236.95     42.51 o
  -1   1   1      738.81      749.98     36.81 o
   1   1   1      228.59      266.33     49.05 o
   3   1   1     7451.14     6827.73    376.98 o
   5   1   1        3.76       48.17     35.00 o
   7   1   1     5478.11     5359.58    146.44 o
   9   1   1      839.41      775.40     28.97 o
  11   1   1     2665.37     2427.35     61.61 o
  13   1   1      646.42      467.80     46.63 o
  15   1   1      235.42      182.24     42.03 o
  17   1   1     1455.19     1411.98     60.01 o
  19   1   1     2793.22     2550.19     69.00 o
  21   1   1     3712.70     3882.47     83.18 o
  23   1   1       50.82      -57.41     81.46 o
  25   1   1      575.88      591.31    125.07 o
  27   1   1      213.77      176.36     72.00 o
  29   1   1       86.95      137.27     77.53 o
  31   1   1      133.54      137.54     43.66 o
  33   1   1      268.96      242.28     49.70 o
 -32   2   1       71.67       91.53     39.82 o
 -30   2   1        5.31      -15.54     38.72 o
 -28   2   1      140.17      139.29     52.44 o
 -26   2   1        1.20        5.89    108.15 o
 -24   2   1       13.06       54.21     54.24 o
 -22   2   1     2112.25     2141.73     78.97 o
 -20   2   1      103.80      157.07     54.52 o
 -18   2   1        3.89       -1.24     15.19 o
 -16   2   1       61.30       67.31     17.58 o
 -14   2   1       14.96       33.99     41.72 o
 -12   2   1     7522.38     7490.87    213.18 o
 -10   2   1    15751.49    14664.39    808.89 o
  -8   2   1     3369.29     2947.03    160.54 o
  -6   2   1      576.89      511.94     47.67 o
  -4   2   1      374.69      318.29     91.58 o
  -2   2   1     1282.30     1231.64    343.00 o
   0   2   1       41.81      227.83     86.04 o
   2   2   1     2117.80     2120.56     68.90 o
   4   2   1     7305.20     6621.45    219.51 o
   6   2   1     1545.49     1281.84    100.46 o
   8   2   1      183.19      318.13     48.14 o
  10   2   1       36.95       44.28     70.56 o
  12   2   1      352.77      364.94     55.47 o
  14   2   1     2820.70     2683.85     61.84 o
  16   2   1     3247.97     3026.46    279.33 o
  18   2   1      155.33      107.82     50.16 o
  20   2   1      167.46      124.22     37.44 o
  22   2   1        8.67      187.33    172.48 o
  24   2   1      175.99      278.54    434.58 o
  26   2   1      291.34      267.85     64.81 o
  28   2   1       14.81      180.31    242.66 o
  30   2   1        2.98      -24.73    351.33 o
  32   2   1      441.03      568.50     54.83 o
 -29   3   1       99.57      106.56     49.95 o
 -27   3   1        9.00      114.75    144.86 o
 -25   3   1      105.55      323.02     79.92 o
 -21   3   1      213.14      304.82     96.57 o
 -19   3   1      278.31      304.48     33.79 o
 -17   3   1       15.48       18.82     28.77 o
 -15   3   1     1095.26     1651.38     73.30 o
 -13   3   1      378.07      420.50     84.12 o
 -11   3   1      350.27      180.40     75.49 o
  -9   3   1      121.35       71.67     35.57 o
  -7   3   1      101.98       33.27     51.80 o
  -3   3   1     1405.36     1495.61    163.96 o
  -1   3   1       63.69        3.33     79.92 o
   1   3   1      128.89      195.24     51.91 o
   3   3   1       82.14       58.73     38.30 o
   5   3   1       18.13       32.32     41.05 o
   7   3   1     2318.23     1935.52    152.26 o
   9   3   1     1369.01     1232.06    180.22 o
  11   3   1      246.35      271.44     52.78 o
  13   3   1       85.11      115.33     26.95 o
  15   3   1      260.58      227.25     24.00 o
  17   3   1      303.02      339.15    119.43 o
  19   3   1      608.63      619.52     27.08 o
  21   3   1     2146.47     2493.11    667.69 o
  23   3   1       51.11       41.20    147.86 o
  25   3   1       91.72      259.40     69.94 o
  27   3   1       30.60      206.47     59.94 o
 -24   4   1      300.61      300.56     64.94 o
 -22   4   1      104.10      166.51     76.59 o
 -20   4   1      523.14      667.01    268.08 o
 -18   4   1     2255.91     2127.18    178.16 o
 -14   4   1        1.07      126.55     43.29 o
 -12   4   1      243.38       43.29     59.94 o
 -10   4   1      379.68      451.03    208.13 o
  -8   4   1     1414.63     1485.28     80.84 o
  -6   4   1      119.85       50.46     42.36 o
  -4   4   1        2.05      -17.80     27.33 o
  -2   4   1      264.36      241.05     64.30 o
   0   4   1      101.50      131.12     54.95 o
   2   4   1      531.74      504.97     61.61 o
   4   4   1        0.25       20.60     79.92 o
   6   4   1      939.87      785.40     77.83 o
   8   4   1      526.51      427.74    164.84 o
  10   4   1      464.01      650.47     57.37 o
  12   4   1      362.08      166.51     63.27 o
  14   4   1       88.80      -16.65     73.26 o
  16   4   1      194.60      156.52     56.61 o
  18   4   1      304.36      437.01     59.19 o
  20   4   1      198.46      141.97    186.49 o
  22   4   1      186.51      146.53     59.94 o
 -11   5   1      312.79      305.80    111.56 o
  -9   5   1      205.16      106.56     49.95 o
  -7   5   1      213.78      306.37     79.92 o
  -5   5   1      841.36     1022.35     93.24 o
   1   5   1       22.61      -13.32     29.97 o
   5   5   1      267.40      359.43     68.27 o
   7   5   1      526.45      406.28     69.93 o
   9   5   1      226.40      219.79     83.25 o
  11   5   1       37.75      196.48     76.59 o
 -36   0   2      180.48      244.98    123.22 o
 -34   0   2      762.26      747.74    153.81 o
 -32   0   2      309.04      307.96    121.13 o
 -30   0   2        4.69       67.95     56.20 o
 -28   0   2      357.37      380.74     78.67 o
 -26   0   2     2014.76     2149.06    303.24 o
 -24   0   2       83.95      -31.23    128.21 o
 -22   0   2     3089.47     3118.98     77.09 o
 -20   0   2       50.91       38.11     16.36 o
 -18   0   2       77.84       90.58    111.32 o
 -16   0   2     2409.99     2456.26    135.47 o
 -14   0   2     8340.62     8456.38    344.79 o
 -12   0   2    10877.45    11429.23    339.32 o
 -10   0   2    19125.26    19653.99    511.93 o
  -8   0   2    30856.97    28071.28    598.43 o
  -6   0   2     9973.64    10349.13    164.57 o
  -4   0   2    11118.15    10305.96    273.74 o
   2   0   2     2453.01     2342.45     46.04 o
   4   0   2    27130.87    27987.50    583.44 o
   6   0   2     4382.63     5209.11    198.03 o
   8   0   2      363.83      620.18    101.57 o
  10   0   2     7316.63     8355.18    610.64 o
  12   0   2        0.00       -2.33     66.95 o
  14   0   2     1724.02     1858.63    172.68 o
  16   0   2     1319.78     1399.96    166.31 o
  18   0   2        0.83       15.76     24.01 o
  20   0   2     1048.88     1102.24    102.03 o
  22   0   2     4728.60     4717.09    144.12 o
  24   0   2      713.13      639.04    148.43 o
  26   0   2      208.59      297.87     63.27 o
  28   0   2     3140.93     3496.67    209.80 o
  30   0   2      721.52      669.69     46.92 o
  32   0   2       18.47       58.26    151.09 o
  34   0   2      282.76      272.01    228.11 o
 -35   1   2       22.45       33.26     26.07 o
 -33   1   2       77.91      113.38     39.63 o
 -31   1   2      158.66      169.44     66.33 o
 -29   1   2     1110.50     1178.39     89.52 o
 -27   1   2      443.50      391.67     53.49 o
 -25   1   2      381.86      416.23     61.67 o
 -23   1   2     2045.83     2533.09     78.58 o
 -21   1   2      682.87      622.85     50.20 o
 -19   1   2       32.63       64.37     45.39 o
 -17   1   2      196.04      254.78     50.56 o
 -15   1   2     6949.99     7612.06    270.97 o
 -13   1   2      109.77       86.94     30.44 o
 -11   1   2     1593.86     1777.45     85.70 o
  -9   1   2     1155.24     1131.64     35.60 o
  -7   1   2     1061.36     1089.68     37.70 o
  -5   1   2     6145.93     5996.58    180.26 o
  -3   1   2    16500.35    16262.85    393.18 o
  -1   1   2    10484.08    10487.25    439.81 o
   1   1   2      147.21      198.33     80.75 o
   3   1   2    44029.36    45625.50   1533.11 o
   5   1   2     1651.37     1509.59     53.33 o
   7   1   2     3009.22     3321.96     88.57 o
   9   1   2      877.88      779.79     50.27 o
  11   1   2     2274.07     2630.93     70.64 o
  13   1   2     3379.05     3566.49    106.48 o
  15   1   2     3839.31     4088.54    185.21 o
  17   1   2       14.12       71.98     80.13 o
  19   1   2     2062.42     2013.54     91.03 o
  21   1   2      564.14      570.64     40.79 o
  23   1   2      343.05      323.68     89.33 o
  25   1   2      258.12      129.96     95.00 o
  27   1   2      247.46      277.91     87.48 o
  29   1   2      810.30      766.64     95.65 o
  31   1   2      119.19      128.99     51.37 o
  33   1   2      206.40      231.42     49.12 o
 -32   2   2        9.55       29.20     44.92 o
 -30   2   2      511.66      513.51     81.47 o
 -28   2   2       50.98      117.12     40.95 o
 -26   2   2        5.73      -34.49     22.99 o
 -24   2   2      198.20      273.40     28.33 o
 -22   2   2        3.67       52.67     86.65 o
 -20   2   2     2044.07     1946.06    134.53 o
 -18   2   2        0.16       18.19     29.04 o
 -16   2   2      101.23       90.89     30.16 o
 -14   2   2       29.26       12.89     20.61 o
 -12   2   2      606.62      764.18     65.78 o
 -10   2   2     1164.79     1246.98    100.46 o
  -8   2   2      877.64     1047.32     91.45 o
  -6   2   2      315.80      275.69     88.25 o
  -4   2   2      990.36      961.07    133.12 o
  -2   2   2     1225.03     1176.46     56.61 o
   0   2   2     3085.27     2703.44    141.53 o
   2   2   2      903.45     1077.60    125.27 o
   4   2   2     2398.53     2494.25    131.70 o
   6   2   2        0.89       -3.59     66.24 o
   8   2   2       16.16       -8.66     40.91 o
  10   2   2      144.39      165.99     36.93 o
  12   2   2        4.80      -10.98     48.19 o
  14   2   2      520.61      658.93     89.92 o
  16   2   2      713.58      640.88     97.06 o
  18   2   2      629.55      524.28    239.77 o
  20   2   2      254.35       70.84     42.69 o
  22   2   2        2.32      236.06    120.00 o
  24   2   2       89.48      210.70    258.09 o
  26   2   2       37.50       18.49     49.79 o
  28   2   2      122.69      152.31    123.81 o
  30   2   2       70.64       25.80    253.09 o
 -29   3   2      786.17     1039.00     79.92 o
 -27   3   2      368.57      526.58    259.75 o
 -25   3   2       64.62      -85.04     76.59 o
 -23   3   2      337.43      377.10     43.67 o
 -21   3   2       16.41      -33.04     23.49 o
 -19   3   2      702.53      757.82     45.87 o
 -17   3   2        0.50       17.32     22.17 o
 -15   3   2        2.58      -28.25     61.04 o
 -13   3   2      359.20      243.75     30.28 o
 -11   3   2        0.94       85.95     87.28 o
  -9   3   2      838.75      710.92     66.60 o
  -7   3   2     3085.66     3141.47    159.85 o
  -5   3   2     1191.47     1082.16     94.91 o
  -3   3   2     1709.91     2224.68    276.40 o
  -1   3   2      816.57      925.96    129.88 o
   1   3   2      111.75      111.41     58.16 o
   3   3   2      259.45      382.24     95.17 o
   5   3   2      410.87      338.72     87.00 o
   7   3   2      910.77      870.63     30.56 o
   9   3   2      111.73      174.61     43.74 o
  11   3   2      214.46      154.34     53.50 o
  13   3   2      147.29      159.82     73.93 o
  15   3   2        2.81       44.89     32.14 o
  17   3   2      360.14      315.28     54.17 o
  19   3   2      146.23      193.62     50.98 o
  21   3   2      810.50      755.08    159.54 o
  23   3   2      117.99       96.57     63.27 o
  25   3   2        4.13      217.67    125.30 o
  27   3   2        0.00      -67.02     44.68 o
 -24   4   2      494.94      257.77     55.61 o
 -22   4   2      810.59      748.39    188.15 o
 -20   4   2      327.07      286.39     73.26 o
 -18   4   2      812.18      635.11     63.20 o
 -16   4   2        1.43       65.55    101.57 o
 -14   4   2       69.80      176.50     56.61 o
 -12   4   2      245.55      319.69     59.94 o
 -10   4   2        1.59      -68.07     45.38 o
  -8   4   2       44.59       72.39     34.52 o
  -6   4   2       10.33     -114.89     76.59 o
  -4   4   2       10.44      129.88     69.93 o
  -2   4   2        5.01       64.30     20.60 o
   2   4   2     1015.37     1228.80     96.57 o
   4   4   2      153.16      206.12     38.38 o
   6   4   2      694.76      574.69     51.76 o
   8   4   2      721.27      672.67     88.25 o
  10   4   2       49.70      -66.78     44.52 o
  12   4   2       15.23      -23.31     66.60 o
  14   4   2      150.04      220.84     54.40 o
  16   4   2      134.40      195.74     52.01 o
  18   4   2        0.16      -13.26     64.38 o
  20   4   2        6.73       40.06     71.40 o
  22   4   2       19.92      -25.11     96.12 o
 -13   5   2       53.10      306.37     69.93 o
 -11   5   2      111.63      376.31     79.92 o
  -9   5   2       69.61      482.87     79.92 o
  -7   5   2      163.15      253.09     76.59 o
  -5   5   2      363.76      429.59     69.93 o
   3   5   2     1084.29     1078.12    321.36 o
   5   5   2      336.17      166.51     99.90 o
   7   5   2        4.92      224.15     99.90 o
   9   5   2      112.86      188.79    148.19 o
 -35   1   3       46.84       69.82     43.28 o
 -33   1   3       66.57      145.58     43.79 o
 -31   1   3       98.26       70.53     24.41 o
 -29   1   3      120.15      213.43     50.71 o
 -27   1   3     2143.85     2183.48    117.07 o
 -25   1   3     4360.89     4728.83    118.39 o
 -23   1   3      845.11      823.67     39.23 o
 -21   1   3     1820.99     1713.18     46.65 o
 -19   1   3      818.14      895.42     52.84 o
 -17   1   3     1819.27     1823.56     74.51 o
 -15   1   3     7940.46     8092.95    159.31 o
 -13   1   3     2289.30     2481.91     70.49 o
 -11   1   3       24.71       10.52     21.76 o
  -9   1   3     3703.75     3417.19     74.53 o
  -7   1   3     1055.65      864.06     24.78 o
  -5   1   3      144.42      162.71     41.68 o
  -3   1   3      522.71      487.50     40.68 o
  -1   1   3    52122.40    48285.31   1027.07 o
   1   1   3     9898.61     9107.29    509.50 o
   3   1   3    23306.39    23642.83   1130.80 o
   5   1   3     3824.73     3457.03     94.41 o
   7   1   3      448.99      469.16     38.55 o
   9   1   3    24000.59    24780.96    531.68 o
  11   1   3    20176.01    20514.71    573.87 o
  13   1   3     1532.41     1637.43    112.49 o
  15   1   3     1124.56      955.18     55.12 o
  17   1   3      902.80      730.00     91.18 o
  19   1   3      461.43      473.79     48.81 o
  21   1   3        0.03      264.22    376.31 o
  23   1   3      877.35      914.08     46.14 o
  25   1   3     2819.51     3141.91    143.20 o
  27   1   3        0.06       65.33     72.31 o
  29   1   3     1176.12     1003.52    168.23 o
  31   1   3       74.31      136.22     69.24 o
  33   1   3      113.97       12.25     96.44 o
 -34   2   3       95.99      109.89     36.28 o
 -32   2   3       21.72      211.02    103.23 o
 -30   2   3        9.99      -32.72     21.82 o
 -28   2   3       64.19       47.69     41.82 o
 -26   2   3      137.04      141.36     17.68 o
 -24   2   3       11.79        1.87     21.15 o
 -22   2   3      674.56      719.14     51.38 o
 -20   2   3     5723.27     5767.33    185.54 o
 -18   2   3      205.31      141.43     17.80 o
 -16   2   3       49.19       41.54     29.04 o
 -14   2   3      161.37      194.60     25.72 o
 -12   2   3      258.94      215.06     28.50 o
 -10   2   3        9.36       48.94     27.21 o
  -8   2   3     2430.33     2529.36     75.50 o
  -6   2   3      335.89      354.70     33.37 o
  -4   2   3       12.78      133.82     27.91 o
  -2   2   3      147.07      201.51     45.93 o
   0   2   3       61.82       63.80     71.30 o
   2   2   3       98.70      171.69     69.16 o
   4   2   3     6242.08     6089.69    143.64 o
   6   2   3     4427.02     4340.84    142.03 o
   8   2   3     2236.62     1980.38    101.02 o
  10   2   3      740.00      683.56     71.43 o
  12   2   3      230.36      256.53     62.28 o
  14   2   3     1122.15     1117.66     59.57 o
  16   2   3     1337.85     1075.79    198.14 o
  18   2   3      323.69      318.81     64.94 o
  20   2   3     1152.58     1178.14     71.23 o
  22   2   3        1.48       52.11     79.79 o
  24   2   3        2.47       12.54     73.18 o
  26   2   3       90.52       90.03    141.80 o
  28   2   3      178.55       47.77    110.95 o
  30   2   3      109.55      277.53     76.59 o
 -29   3   3        0.50       29.66     82.49 o
 -27   3   3      390.39      343.00     49.95 o
 -25   3   3     1093.58     1128.92     96.57 o
 -23   3   3      270.23      486.20     83.25 o
 -21   3   3       93.16       35.97     69.93 o
 -19   3   3        5.99      -27.40     84.17 o
 -17   3   3     1073.07     1113.24     79.83 o
 -15   3   3      309.43      392.07    105.39 o
 -13   3   3       14.94       29.69     69.22 o
 -11   3   3       67.27      252.15    134.87 o
  -9   3   3      799.45      801.08     60.87 o
  -7   3   3       96.18      137.46     66.15 o
  -5   3   3      411.25      411.39    142.49 o
  -3   3   3     1151.19     1358.02     74.93 o
  -1   3   3       25.54        5.79     23.24 o
   1   3   3        6.66      -54.29     59.94 o
   3   3   3     1706.61     1584.54    139.26 o
   5   3   3      390.09      307.56     36.94 o
   7   3   3      130.60       16.46     70.23 o
   9   3   3     3240.16     3511.43     83.09 o
  11   3   3      984.41      960.51     47.66 o
  13   3   3       12.59       51.00     32.20 o
  15   3   3       17.49       97.87     31.88 o
  17   3   3       62.52      283.06    163.18 o
  19   3   3      185.33      111.39    129.88 o
  21   3   3      476.15      453.46    158.18 o
  23   3   3       77.11      154.50     48.21 o
  25   3   3        1.92      -96.50    131.54 o
  27   3   3        1.76      115.96    226.45 o
 -22   4   3     1808.98     1780.28    159.85 o
 -20   4   3     4195.26     4721.91    172.97 o
 -18   4   3     2141.69     2177.39    301.38 o
 -16   4   3       25.18       56.61     53.28 o
 -14   4   3      344.65      449.50     54.95 o
 -12   4   3        7.49       -9.99     49.95 o
 -10   4   3      127.63      246.47    104.90 o
  -8   4   3      173.82      106.50     71.60 o
  -6   4   3        2.05       77.70     47.66 o
  -4   4   3      266.97      395.64    123.22 o
  -2   4   3       69.71      174.96     76.59 o
   0   4   3      247.29      296.38     49.95 o
   2   4   3     1708.62     2267.82    163.18 o
   4   4   3     5431.77     5775.24    134.04 o
   6   4   3     4477.68     5291.63    166.88 o
   8   4   3      609.59      614.38     67.76 o
  10   4   3     1146.45     1079.20     90.36 o
  12   4   3      276.92      276.15    143.70 o
  14   4   3      120.35      565.02    579.44 o
  16   4   3      535.49      330.80     82.53 o
  18   4   3        0.91      103.23     69.93 o
  20   4   3      205.88      268.52     63.20 o
 -11   5   3      105.36      146.53     59.94 o
  -9   5   3       22.81       52.49    123.22 o
  -5   5   3       57.95      -13.32     69.93 o
   1   5   3      322.09      361.46     49.61 o
   3   5   3     1255.69      941.42    134.87 o
   5   5   3      641.63      875.83     83.25 o
   7   5   3      353.13      281.05     56.61 o
   9   5   3      197.49      471.58    126.55 o
 -36   0   4     1525.92     1804.29    185.39 o
 -34   0   4      247.19      258.97     52.77 o
 -32   0   4      519.82      560.82     66.40 o
 -30   0   4     2267.43     1986.81     85.01 o
 -28   0   4       74.48      106.22     46.23 o
 -26   0   4       65.61       17.12     16.93 o
 -24   0   4      304.70      331.19     38.98 o
 -22   0   4       38.51       47.40     15.59 o
 -20   0   4       26.60      -15.10     13.18 o
 -18   0   4      548.71      434.75     54.80 o
 -16   0   4    16202.02    16021.52    619.76 o
 -14   0   4      897.04      949.20     40.94 o
 -12   0   4    30365.28    30144.75    809.44 o
 -10   0   4     8104.06     7296.46    358.68 o
  -8   0   4     1844.59     1867.80    113.13 o
  -6   0   4    19434.63    19587.68    559.49 o
  -4   0   4    16282.02    17985.34    499.04 o
  -2   0   4    24018.52    22741.56    363.58 o
   0   0   4    18725.86    18760.93    351.89 o
   2   0   4     1733.91     1571.65     37.75 o
   4   0   4    19211.34    19170.40    731.84 o
   6   0   4     8143.34     8562.46    163.91 o
   8   0   4     3642.32     3478.49    197.44 o
  10   0   4      249.24      449.65    143.24 o
  12   0   4      949.82     1102.01     99.50 o
  14   0   4     5493.24     7248.81    186.28 o
  16   0   4      540.80      480.63    103.87 o
  18   0   4      134.51      185.98    349.66 o
  20   0   4     1009.52      873.44     94.41 o
  22   0   4       21.15       94.55     42.86 o
  24   0   4        7.41       15.52     66.20 o
  26   0   4     3156.09     3229.79    296.02 o
  28   0   4     1066.25     1063.81    152.71 o
  30   0   4     1567.85     1902.22     80.05 o
  32   0   4      882.43     1143.10    214.79 o
 -35   1   4      520.44      473.21     34.76 o
 -33   1   4      135.43      112.37     54.55 o
 -31   1   4      959.04      746.06     68.51 o
 -29   1   4      192.29      331.77     30.74 o
 -27   1   4      853.15      818.67     68.66 o
 -25   1   4     9546.44     9618.07    235.06 o
 -23   1   4       53.06       32.01     21.09 o
 -21   1   4       72.47       46.54     22.59 o
 -19   1   4        5.10       13.99     20.52 o
 -17   1   4     1492.05     1460.83     63.27 o
 -15   1   4      428.46      532.17     29.59 o
 -13   1   4     3837.81     3835.69    132.50 o
 -11   1   4     1815.14     2014.81     87.01 o
  -9   1   4      627.29      804.20     37.24 o
  -7   1   4     2941.21     2893.71     60.59 o
  -5   1   4     9222.05     9204.05    132.20 o
  -3   1   4     1355.99     1248.06     42.20 o
  -1   1   4    88922.41    85276.50   1686.12 o
   1   1   4    72557.73    71126.80   1407.12 o
   3   1   4      419.72      393.24     28.12 o
   5   1   4     3344.73     3268.51    127.48 o
   7   1   4     3123.74     4028.76    170.05 o
   9   1   4      300.90      379.58     57.58 o
  11   1   4     1446.51     1705.66    142.72 o
  13   1   4     4958.11     5690.51    156.70 o
  15   1   4        6.33      -12.36     38.12 o
  17   1   4      363.38      327.71     48.15 o
  19   1   4      477.94      443.98     90.80 o
  21   1   4        0.16      -10.53    172.81 o
  23   1   4      859.20      850.51    107.76 o
  25   1   4     7551.40     7503.51    270.61 o
  27   1   4      319.89      523.31    215.74 o
  29   1   4      110.07      127.28    101.42 o
  31   1   4      256.52      383.84     96.75 o
 -34   2   4       21.09       50.03     45.51 o
 -32   2   4      708.37      757.37    153.40 o
 -30   2   4     2021.67     2178.62     76.43 o
 -28   2   4      585.10      617.07     59.12 o
 -26   2   4      152.18      340.72     79.31 o
 -24   2   4       86.13       83.87     30.13 o
 -22   2   4     3022.60     3080.89    103.51 o
 -20   2   4        4.93       15.35     21.78 o
 -18   2   4      195.95      246.62     19.33 o
 -16   2   4      115.35      138.85     36.34 o
 -14   2   4     1102.81      883.33    105.75 o
 -12   2   4      375.53      278.84     44.30 o
 -10   2   4      211.45      323.12    125.61 o
  -8   2   4     3176.02     2951.58     62.48 o
  -6   2   4     9014.71     9560.76    205.29 o
  -4   2   4    15308.96    16669.83   1128.92 o
  -2   2   4      468.87      453.53     35.70 o
   0   2   4      231.47      229.94     72.63 o
   2   2   4       14.31       20.69     16.07 o
   4   2   4     5389.91     5631.81    175.00 o
   6   2   4      775.32     1055.02     43.40 o
   8   2   4      269.45      262.69     56.54 o
  10   2   4      184.26      162.62     39.65 o
  12   2   4      334.53      491.80     87.69 o
  14   2   4       24.44       91.93     83.12 o
  16   2   4       26.11       69.05    139.14 o
  18   2   4       69.47       41.63     34.93 o
  20   2   4      362.50      382.19     67.69 o
  22   2   4      133.71      237.19     37.32 o
  24   2   4      432.91      449.65    211.95 o
  26   2   4       80.54      148.29     59.60 o
  28   2   4      218.95      309.43     58.99 o
  30   2   4      118.10      115.90    150.55 o
 -29   3   4        3.43        3.33     39.96 o
 -27   3   4       31.95      122.69     62.13 o
 -25   3   4       20.43      104.79     60.86 o
 -23   3   4        1.73      -25.28    143.20 o
 -21   3   4      210.29      319.69     56.61 o
 -19   3   4     1282.07     1136.97    104.90 o
 -15   3   4       14.78      129.18    191.48 o
 -13   3   4      618.05      430.45     48.91 o
 -11   3   4      808.53      881.78    156.03 o
  -9   3   4     1015.96     1122.03    184.82 o
  -7   3   4     2064.65     2520.53    441.24 o
  -5   3   4       26.85      -23.31     33.30 o
  -3   3   4       58.87       61.33     27.10 o
  -1   3   4       22.34       52.09     59.37 o
   1   3   4       12.77       53.28     59.94 o
   3   3   4      118.46      106.31     25.54 o
   5   3   4     2116.84     1716.72    140.37 o
   7   3   4       99.32      104.82     53.14 o
   9   3   4      820.46      737.23     47.34 o
  11   3   4       41.66       75.67     76.45 o
  13   3   4      487.83      693.93    115.48 o
  15   3   4        4.92       -4.60     86.58 o
  17   3   4     1955.11     1641.76    294.72 o
  19   3   4     1191.54     1092.07    151.54 o
  21   3   4      217.92       82.05    186.49 o
  23   3   4       16.88      -31.43     54.00 o
  25   3   4        1.08       84.92     54.17 o
 -24   4   4       15.93       96.57     66.60 o
 -22   4   4      184.63      185.98     47.66 o
 -20   4   4     1043.20     1141.48    291.39 o
 -18   4   4      666.09      779.28     78.26 o
 -16   4   4      150.52      207.72     89.91 o
 -14   4   4      120.32       31.95     46.62 o
 -12   4   4      204.30      176.50     43.29 o
 -10   4   4      205.74      216.65     46.81 o
  -8   4   4      153.47      389.02    179.83 o
  -6   4   4      279.42      189.67    108.23 o
  -4   4   4      110.38      106.79     47.91 o
  -2   4   4       27.83      -10.76    111.56 o
   0   4   4        0.18       87.94     55.67 o
   2   4   4        6.17      -59.94     39.96 o
   4   4   4        0.19       -9.99     49.95 o
   6   4   4     2723.80     2660.20    425.56 o
   8   4   4      185.87      195.20     63.08 o
  10   4   4       32.12       43.07    112.19 o
  12   4   4      635.58      519.76    138.21 o
  14   4   4      174.82      126.96    128.21 o
  16   4   4        7.74       24.98     34.27 o
  18   4   4       61.21      -99.90     66.60 o
  20   4   4       91.16      263.08     76.59 o
 -11   5   4       43.36      118.45    101.57 o
  -9   5   4       91.45       70.27     88.25 o
  -7   5   4       98.13      179.83     79.92 o
  -5   5   4       18.47      -99.90     66.60 o
  -3   5   4       92.71      253.09     76.59 o
  -1   5   4       35.15      219.79     66.60 o
   1   5   4      436.01      688.33    193.15 o
   3   5   4      273.65      329.22    134.11 o
   5   5   4       27.37      216.46     59.94 o
   7   5   4      333.38      526.16     61.09 o
 -35   1   5        4.86       35.99     22.79 o
 -33   1   5       10.48       40.90     24.51 o
 -31   1   5      261.95       85.76     59.85 o
 -29   1   5       42.87       61.22     20.83 o
 -27   1   5     1089.33      991.76     99.18 o
 -25   1   5      975.99      896.24     26.84 o
 -23   1   5     1320.11     1407.72     73.33 o
 -21   1   5     3131.06     2692.19     65.81 o
 -19   1   5        2.48       38.66     13.95 o
 -17   1   5      865.76      712.23     35.37 o
 -15   1   5      992.70     1106.79     52.71 o
 -13   1   5      144.51      141.20     18.86 o
 -11   1   5       61.62      111.96     15.76 o
  -9   1   5      212.70      207.33     26.67 o
  -7   1   5      132.90      132.67     39.39 o
  -5   1   5     1448.14     1608.23     41.95 o
  -3   1   5     2866.41     2381.91     79.38 o
  -1   1   5    18835.41    17908.95    427.79 o
   1   1   5    15838.13    15597.45    308.76 o
   3   1   5    21392.41    21536.53    381.02 o
   5   1   5     7218.99     7308.80    223.59 o
   7   1   5       14.42       17.18     44.32 o
   9   1   5     2989.98     3641.81    256.67 o
  11   1   5       38.27      101.66     41.06 o
  13   1   5      106.38      119.67     43.69 o
  15   1   5      523.45      450.52     53.56 o
  17   1   5        2.24       -2.53     53.10 o
  19   1   5       30.09      124.28    115.63 o
  21   1   5      218.93      206.52     43.97 o
  23   1   5      324.98      253.56     60.23 o
  25   1   5      690.63      437.93     88.92 o
  27   1   5      393.41      386.07    131.29 o
  29   1   5      380.22      426.00    118.19 o
  31   1   5      101.66       61.82    103.71 o
 -34   2   5       65.29       57.27     57.93 o
 -32   2   5      221.42      259.39     44.22 o
 -30   2   5      458.67      421.06     67.06 o
 -28   2   5       54.95       78.44     43.31 o
 -26   2   5     1013.35     1050.55    133.62 o
 -24   2   5     2591.27     2740.07     79.44 o
 -22   2   5     4123.82     4324.39    102.02 o
 -20   2   5      422.24      463.66     43.55 o
 -18   2   5     1403.41     1317.97     65.91 o
 -16   2   5       53.82       33.01     52.62 o
 -14   2   5       95.59      119.90     46.61 o
 -12   2   5      925.79      856.75     69.02 o
 -10   2   5      164.83      149.44     26.83 o
  -8   2   5      138.96       74.25     20.08 o
  -6   2   5      334.16      290.33     24.03 o
  -4   2   5    10248.69    12047.86    505.63 o
  -2   2   5      719.16      714.12     65.46 o
   0   2   5     3449.20     3166.37     68.42 o
   2   2   5     5697.84     6146.08    122.90 o
   4   2   5     4734.67     4502.68    113.98 o
   6   2   5     1766.13     1531.09     94.69 o
   8   2   5       16.77       40.38     24.78 o
  10   2   5     1871.11     2171.57    173.53 o
  12   2   5       29.08       61.03     68.25 o
  14   2   5      104.33      250.21    274.04 o
  16   2   5      164.50      188.85     68.73 o
  18   2   5      214.18      190.38     34.90 o
  20   2   5     1480.70     1137.85     57.61 o
  22   2   5     1833.13     1357.48     62.51 o
  24   2   5       92.09       87.76     87.00 o
  26   2   5      324.53       68.91    141.80 o
  28   2   5      659.70      525.65     73.06 o
 -29   3   5      116.75       42.15     34.39 o
 -27   3   5        4.33      107.63    171.50 o
 -25   3   5       22.14       16.58     35.57 o
 -23   3   5       64.43       39.96     29.79 o
 -21   3   5      287.04      281.22     59.30 o
 -19   3   5      757.25      867.75     53.45 o
 -17   3   5     2004.63     1795.06     82.35 o
 -15   3   5       42.82       59.45     28.70 o
 -13   3   5     1253.09     1023.68    115.70 o
 -11   3   5     3731.95     3903.76    414.60 o
  -9   3   5     6437.49     6267.32    283.06 o
  -7   3   5      411.77      439.58     79.92 o
  -5   3   5       78.24       31.36     57.20 o
  -3   3   5        3.79      -99.90     79.92 o
  -1   3   5      119.10      120.88     47.35 o
   1   3   5       77.23      174.28     74.50 o
   3   3   5        1.06      -13.42     57.23 o
   5   3   5      707.20      685.86     98.87 o
   7   3   5      413.56      377.80     88.44 o
   9   3   5       37.70       53.48     36.05 o
  11   3   5      443.17      582.67     63.00 o
  13   3   5     2056.32     2175.05    193.76 o
  15   3   5     1390.06     1594.61     93.61 o
  17   3   5      960.00      943.89    203.14 o
  19   3   5       35.80      108.70    231.27 o
  21   3   5       36.71      -77.85     82.12 o
  23   3   5       26.91      373.59    203.93 o
  25   3   5      113.38      111.26    159.66 o
 -24   4   5       18.95       31.08     43.29 o
 -22   4   5      530.00      540.15    104.90 o
 -20   4   5       30.01       56.85     64.94 o
 -18   4   5     1594.01     1410.57     75.85 o
 -16   4   5       14.28       11.10     53.28 o
 -14   4   5       28.35      -19.98     43.29 o
 -10   4   5      770.80      406.28     76.59 o
  -8   4   5       51.31      113.22     66.60 o
  -6   4   5       53.49       56.61     36.63 o
  -4   4   5       60.27      123.48     54.41 o
  -2   4   5      102.61       59.94     59.94 o
   0   4   5       16.75       52.60     28.64 o
   2   4   5     1269.71     1480.46    136.54 o
   4   4   5      776.31      736.94     51.63 o
   6   4   5     1317.26     1258.62    252.70 o
  10   4   5      324.80      518.01     91.48 o
  12   4   5      167.37       81.37    239.77 o
  14   4   5       87.96      424.84     78.83 o
  16   4   5        5.67      246.03     93.24 o
  18   4   5       83.12       -9.57    264.75 o
  -9   5   5      172.79      211.63    168.17 o
  -7   5   5      134.82      226.45     83.25 o
  -3   5   5       22.44      316.36     76.59 o
  -1   5   5       79.16     -124.88     83.25 o
   1   5   5      510.82      737.03     84.92 o
   3   5   5      102.24      339.67     96.57 o
   5   5   5      218.75      163.18     56.61 o
   7   5   5      602.88      909.13     89.91 o
 -36   0   6       93.16      119.49     33.51 o
 -34   0   6       30.45      -13.67     25.03 o
 -32   0   6      183.56      150.02     70.68 o
 -30   0   6       76.59      112.03     63.08 o
 -28   0   6     1564.90     1445.24     72.20 o
 -26   0   6      263.21      186.03     22.08 o
 -24   0   6      829.14      804.54     31.72 o
 -22   0   6      139.43      233.66     49.19 o
 -20   0   6     1875.85     1910.46    144.20 o
 -18   0   6      305.79      399.89     58.30 o
 -16   0   6    17799.27    18846.10    530.07 o
 -14   0   6    10876.11    10995.79    326.61 o
 -12   0   6     9358.45    11957.11    429.02 o
 -10   0   6      972.44     1125.40     51.49 o
  -8   0   6     2002.08     2100.96     64.47 o
  -6   0   6     4476.12     4832.35    186.59 o
  -4   0   6       49.54       52.69     12.91 o
  -2   0   6     5240.91     5318.87    170.77 o
   0   0   6    21061.50    20485.58    553.27 o
   2   0   6     3894.51     4018.96     93.16 o
   4   0   6       93.54      182.60     56.24 o
   6   0   6       23.48       37.10     25.96 o
   8   0   6      617.19      580.02     61.52 o
  10   0   6    23966.70    27929.32   1281.38 o
  12   0   6      817.05      842.52     58.64 o
  14   0   6     5385.07     6205.87    248.10 o
  16   0   6      249.22      392.30    148.19 o
  20   0   6     4292.17     4347.92    567.79 o
  22   0   6      286.14      433.40     58.28 o
  24   0   6     2512.68     2446.31    133.75 o
  26   0   6      842.46      934.04    195.82 o
  28   0   6      646.11      520.82    236.44 o
  30   0   6        4.04       58.28     99.90 o
 -35   1   6        6.77       55.74     37.97 o
 -33   1   6        7.09       16.84     40.08 o
 -31   1   6      337.06      367.70     63.93 o
 -29   1   6      260.15      280.87     23.09 o
 -27   1   6      683.15      520.70     23.17 o
 -25   1   6      139.15      148.04     32.15 o
 -23   1   6       63.97      106.89     26.36 o
 -21   1   6      174.58      248.25     26.19 o
 -19   1   6      238.21      289.03     15.48 o
 -17   1   6     2367.89     2135.94     85.28 o
 -15   1   6     1431.87     1601.98     44.09 o
 -13   1   6       81.01       77.95     21.21 o
 -11   1   6     9447.40     9094.55    145.36 o
  -9   1   6     1722.24     1454.84     65.96 o
  -7   1   6     2381.11     2431.62    171.12 o
  -5   1   6     9289.95     8320.64    196.09 o
  -3   1   6     1104.84     1028.46     55.00 o
  -1   1   6     1589.73     1627.93     52.19 o
   1   1   6     6498.63     6394.98    190.17 o
   3   1   6     3697.71     3195.72     68.91 o
   5   1   6     1126.61     1251.79     54.59 o
   7   1   6      358.13      360.33     41.72 o
   9   1   6     2107.04     1918.47     59.61 o
  11   1   6     2216.66     2276.92    135.31 o
  13   1   6      335.22      361.73     91.21 o
  15   1   6     1426.12     1472.62    129.98 o
  17   1   6       55.13       61.85    134.59 o
  19   1   6       80.25       15.46     84.60 o
  21   1   6        1.93      -41.24    109.11 o
  23   1   6        6.32        3.16     64.40 o
  25   1   6      243.60      256.98    112.48 o
  27   1   6      100.76      302.25    165.60 o
  29   1   6      939.72     1236.24    266.27 o
 -34   2   6       14.84       13.86     87.00 o
 -32   2   6      150.91      213.50     71.62 o
 -30   2   6      642.92      640.49     68.90 o
 -28   2   6       49.39       87.01     53.35 o
 -26   2   6       13.03       49.66     36.27 o
 -24   2   6     1346.37     1366.23     72.35 o
 -22   2   6     5315.22     4876.86    156.26 o
 -20   2   6      230.59      396.16     46.63 o
 -18   2   6      300.05      276.20     30.84 o
 -16   2   6        3.72       32.46     20.35 o
 -14   2   6     1584.96     1539.63     87.21 o
 -12   2   6      397.24      336.22     29.80 o
 -10   2   6      476.89      458.02     47.47 o
  -8   2   6      851.84     1045.96     49.52 o
  -6   2   6     1090.46     1254.04     95.42 o
  -4   2   6     1123.45     1252.16     98.54 o
  -2   2   6       25.26        3.56     28.73 o
   0   2   6      530.60      461.26     56.60 o
   2   2   6    12710.88    12709.35    211.79 o
   4   2   6     2464.51     2552.63     98.56 o
   6   2   6       20.95       88.19     23.82 o
   8   2   6     2627.23     2706.42    131.78 o
  10   2   6      108.97      201.77    126.41 o
  12   2   6       23.13      -74.26     49.51 o
  14   2   6      554.09      569.85     97.24 o
  16   2   6     1771.65     1614.73     65.77 o
  18   2   6       10.83       34.97     34.14 o
  20   2   6      655.33      520.22    127.10 o
  22   2   6       10.01       88.82     80.75 o
  24   2   6       11.84      -13.73    137.46 o
  26   2   6        1.61       35.69     77.93 o
  28   2   6      908.36      747.82    152.91 o
 -29   3   6        9.02       -0.35     26.82 o
 -27   3   6        2.25       70.06     35.35 o
 -25   3   6       51.34       58.82     44.48 o
 -23   3   6     1938.47     1759.53    211.64 o
 -21   3   6      163.97       90.27     41.68 o
 -19   3   6     1147.40     1230.83    161.22 o
 -17   3   6       42.17      139.87     63.27 o
 -15   3   6     1005.68     1031.91     61.51 o
 -13   3   6      472.22      447.65     35.01 o
 -11   3   6       12.80       47.35    189.82 o
  -9   3   6       10.55       43.76     39.72 o
  -7   3   6      135.90      202.53     92.77 o
  -5   3   6      130.88      196.48     76.59 o
  -3   3   6       89.84       85.16     59.94 o
  -1   3   6       54.24       40.64     66.09 o
   1   3   6      140.07       99.02     32.66 o
   3   3   6     1558.62     1698.84    174.13 o
   5   3   6        7.33      -59.24     60.56 o
   7   3   6     2921.98     2609.45    201.88 o
   9   3   6      243.99      274.17     37.01 o
  11   3   6      256.70      226.74     35.09 o
  13   3   6       28.40      -86.58     73.26 o
  15   3   6       43.33        6.66     59.94 o
  17   3   6        7.45       29.42    256.42 o
  19   3   6        9.99      124.30    298.05 o
  21   3   6      105.21      137.14    159.20 o
  23   3   6      161.03      120.09    121.71 o
  25   3   6        0.02      -87.43     58.29 o
 -24   4   6       18.54      -69.93     66.60 o
 -22   4   6      581.36      647.56    101.57 o
 -20   4   6        3.11      203.14     59.94 o
 -18   4   6       43.79      -21.29     37.53 o
 -16   4   6      766.78      734.79     54.20 o
 -14   4   6      213.99      258.68     44.03 o
 -12   4   6        0.04       80.80     91.58 o
 -10   4   6      964.72      552.80     96.57 o
  -8   4   6     1450.73     1941.47    129.88 o
  -6   4   6       65.34      179.83     56.61 o
  -4   4   6       40.76      166.51     69.93 o
  -2   4   6       56.15      223.12     43.29 o
   0   4   6      472.44      337.80     81.59 o
   2   4   6     1238.87     1541.85    113.22 o
   4   4   6      647.70      619.60     61.09 o
   6   4   6       40.14       33.39    140.52 o
   8   4   6       95.75      195.32     54.01 o
  10   4   6       12.89       99.65    257.51 o
  12   4   6     1103.43     1214.63     72.04 o
  14   4   6      110.97      165.57     57.51 o
  16   4   6      203.66      143.20     63.58 o
  18   4   6       64.69       65.55    232.59 o
  -7   5   6      372.97      526.16     96.57 o
  -3   5   6        1.43     -106.56     96.57 o
  -1   5   6       15.21      122.68     49.95 o
   1   5   6      199.87      113.22     69.93 o
   3   5   6       76.48       -3.33     54.95 o
   5   5   6       43.92      103.23     59.94 o
 -35   1   7       12.18      126.30     87.97 o
 -33   1   7      121.91      109.74     34.13 o
 -31   1   7      116.40      128.46     25.87 o
 -29   1   7      302.78      305.85     54.86 o
 -27   1   7        7.66       57.68     54.72 o
 -25   1   7        1.69        8.95     20.26 o
 -23   1   7      647.56      563.78     21.69 o
 -21   1   7      132.39      179.94     33.24 o
 -19   1   7      241.85      248.70     22.86 o
 -17   1   7      728.22      694.14     56.62 o
 -15   1   7      468.73      500.95     29.58 o
 -13   1   7     1248.84     1272.02     33.03 o
 -11   1   7     4409.89     4679.22     90.82 o
  -9   1   7       50.54       48.91     19.82 o
  -7   1   7     3004.42     3194.09     98.05 o
  -5   1   7     2821.34     2642.53     71.63 o
  -3   1   7     1345.22     1448.76     78.46 o
  -1   1   7       75.33      156.12     28.61 o
   1   1   7       51.92       65.44     10.82 o
   3   1   7     1999.20     1926.51     66.91 o
   5   1   7      564.21      597.63     48.21 o
   7   1   7      636.26      645.58     22.81 o
   9   1   7     1483.52     1351.78     50.35 o
  11   1   7       65.72       78.27     59.11 o
  13   1   7      458.11      420.41    143.83 o
  15   1   7        0.34       34.23     35.14 o
  17   1   7      365.54      454.17     81.15 o
  19   1   7      113.67      189.99     87.43 o
  21   1   7       45.05       -4.85     31.92 o
  23   1   7       73.03      106.54    168.71 o
  25   1   7      353.96      273.64     79.79 o
  27   1   7        0.29      -43.55     85.00 o
  29   1   7      273.64      275.59     99.02 o
 -34   2   7       38.96       70.59     52.43 o
 -32   2   7      540.28      538.59     73.54 o
 -30   2   7       64.12       23.32     22.02 o
 -28   2   7      924.98      991.74     68.25 o
 -26   2   7     4622.88     4397.09    132.00 o
 -24   2   7      674.61      584.51     31.05 o
 -22   2   7     1149.40     1290.62     41.01 o
 -20   2   7       26.74       76.87     17.26 o
 -18   2   7       10.68        3.95     15.84 o
 -16   2   7      974.33      819.12     49.99 o
 -14   2   7      875.48      866.38     79.31 o
 -12   2   7        0.79      -15.75     14.20 o
 -10   2   7      992.42     1100.77     39.90 o
  -8   2   7       35.42       45.48     27.40 o
  -6   2   7      253.92      355.33     63.51 o
  -4   2   7       10.33       23.78     33.33 o
  -2   2   7     6169.58     5904.55    232.80 o
   0   2   7     5150.44     4839.11    146.90 o
   2   2   7     3695.35     3540.39    121.27 o
   4   2   7     8299.47     7910.68    120.21 o
   6   2   7        1.68       37.29     27.78 o
   8   2   7      980.14      868.11    158.14 o
  10   2   7     4297.42     3866.99    137.38 o
  12   2   7     1813.89     2049.67    179.77 o
  14   2   7      193.14      170.64     56.24 o
  16   2   7      505.05      426.75     45.66 o
  18   2   7      106.89       75.43     76.09 o
  20   2   7       13.69       12.41     34.75 o
  22   2   7      227.62      251.71    105.27 o
  24   2   7     1468.46     1053.80    170.16 o
  26   2   7      155.74      134.84    112.00 o
 -29   3   7       15.94      120.70     73.78 o
 -27   3   7       75.94      110.98     30.69 o
 -25   3   7      133.79      359.60     66.70 o
 -23   3   7      360.24      435.42     68.48 o
 -21   3   7     5272.09     5535.74    288.88 o
 -19   3   7     4553.52     4718.82    211.49 o
 -17   3   7      927.94      879.16     63.27 o
 -15   3   7       10.36      -29.97     46.62 o
 -13   3   7      264.71      137.35     47.89 o
 -11   3   7      503.93      277.93     78.26 o
  -9   3   7      601.03      547.13    156.52 o
  -7   3   7        1.77      106.40     48.23 o
  -5   3   7      637.39     1028.09    144.86 o
  -3   3   7       17.47      201.05     68.78 o
  -1   3   7      165.79      129.26     52.70 o
   1   3   7      386.62      286.31     52.39 o
   3   3   7     3055.66     2978.84    201.40 o
   5   3   7     8838.11     8292.33    417.65 o
   7   3   7     1523.94     1363.43    198.51 o
   9   3   7      196.12      200.58     49.01 o
  11   3   7      658.71      690.54    138.30 o
  13   3   7       98.53      146.04     49.56 o
  15   3   7     1165.96     1410.06    136.91 o
  17   3   7      838.03      917.02    278.15 o
  19   3   7      411.55      442.72    152.23 o
  21   3   7      257.71      418.18    132.99 o
  23   3   7        9.35      -13.09    147.51 o
 -24   4   7      460.11      381.69     46.21 o
 -22   4   7        0.73       74.37    106.56 o
 -20   4   7      345.10      489.53     59.94 o
 -18   4   7        4.01       41.20     44.03 o
 -14   4   7       25.69      100.41     37.53 o
 -12   4   7       15.12      -16.65     76.59 o
 -10   4   7      174.75       86.58     69.93 o
  -8   4   7      223.59      466.22     83.25 o
  -4   4   7      442.60      613.61     44.88 o
  -2   4   7      160.64      137.27     47.89 o
   0   4   7       15.94      -62.28     52.82 o
   2   4   7      373.02      275.22     79.92 o
   4   4   7      179.40      316.36     76.59 o
   6   4   7       57.89       63.27    124.88 o
   8   4   7     1142.62      845.61     78.44 o
  10   4   7      782.62      490.91    362.99 o
  12   4   7      134.75       61.51    147.98 o
  14   4   7       37.74      -16.09    156.33 o
  16   4   7      169.74      401.34    286.90 o
  -5   5   7        0.91      -84.92     56.61 o
  -3   5   7      249.09      331.33    209.80 o
  -1   5   7       46.13       74.05     98.24 o
   1   5   7      178.16       86.83     61.61 o
 -36   0   8       23.46       -3.33     59.94 o
 -34   0   8      516.44      372.98     69.93 o
 -32   0   8      101.57       73.26     26.81 o
 -30   0   8       84.74      154.62     43.62 o
 -28   0   8      366.00      304.04     28.31 o
 -26   0   8      826.51      604.95     35.08 o
 -24   0   8      378.22      320.75     44.99 o
 -22   0   8      243.62      221.79     39.72 o
 -20   0   8      240.66      265.66     21.36 o
 -18   0   8     2031.79     2203.47     75.94 o
 -16   0   8     3839.62     4025.09    169.19 o
 -14   0   8        9.15      -23.12     15.41 o
 -12   0   8    16880.41    18365.88   1021.14 o
 -10   0   8     2516.00     2560.58     96.57 o
  -8   0   8     2327.44     2340.56     69.99 o
  -6   0   8     6714.81     6842.52    228.80 o
  -4   0   8     5466.79     5256.18    158.30 o
  -2   0   8       55.05       56.57     28.30 o
   0   0   8    15778.17    15971.82    458.63 o
   2   0   8     1226.85     1258.57     70.91 o
   4   0   8       10.28       37.56     58.70 o
   6   0   8       98.45       97.12     29.80 o
   8   0   8       13.60       34.16     21.15 o
  10   0   8     6228.34     7520.99    496.49 o
  12   0   8     1757.79     1726.33     57.95 o
  14   0   8    10041.93    12049.96    406.28 o
  16   0   8      596.09      647.07    171.66 o
  18   0   8      360.93      445.86     59.94 o
  20   0   8      269.70      219.67     27.84 o
  22   0   8       67.78       78.26    151.52 o
  24   0   8       28.25      297.62    294.72 o
  26   0   8      400.41      281.23    119.88 o
  28   0   8       90.56      240.51    672.69 o
 -35   1   8      367.99      377.21     55.16 o
 -33   1   8       62.20      103.27     21.22 o
 -31   1   8     1405.06     1301.90    116.27 o
 -29   1   8     1355.34     1235.87     65.84 o
 -27   1   8      214.19      183.86     18.72 o
 -25   1   8       27.74       12.50     58.68 o
 -23   1   8      293.91      274.99     28.30 o
 -21   1   8      255.30      225.47     35.93 o
 -19   1   8      129.67      106.08     45.24 o
 -17   1   8     2425.80     2075.21     65.55 o
 -15   1   8     4113.92     4454.87    157.56 o
 -13   1   8     1408.78     1596.81     34.67 o
 -11   1   8     5477.35     5720.39    130.94 o
  -9   1   8       15.64       48.63     36.54 o
  -7   1   8     6689.78     7162.65    215.94 o
  -5   1   8    11732.01    12510.83    370.51 o
  -3   1   8      291.07      283.21     25.79 o
  -1   1   8     2812.00     2791.47     67.81 o
   1   1   8     1634.46     1576.79     78.56 o
   3   1   8      260.94      300.15     19.90 o
   5   1   8      853.49      936.59     51.18 o
   7   1   8     1962.77     2112.54    102.47 o
   9   1   8      875.83      793.75     27.21 o
  11   1   8       94.50       79.91     23.98 o
  13   1   8      760.70      836.13     35.68 o
  15   1   8      224.21      262.01     70.90 o
  17   1   8        0.54      -45.43     81.13 o
  19   1   8      280.41      245.64     83.15 o
  21   1   8       44.00       69.73     65.37 o
  23   1   8      446.30      447.04    143.72 o
  25   1   8       16.65       32.19     40.22 o
  27   1   8        1.28      100.87     42.94 o
 -34   2   8       23.53       42.14     61.09 o
 -32   2   8      309.81      348.86    170.14 o
 -30   2   8      549.72      612.05     38.87 o
 -28   2   8        1.14       73.87     46.62 o
 -26   2   8     1411.38     1375.25     80.30 o
 -24   2   8      121.54      131.29     31.45 o
 -22   2   8      132.77      205.88     29.47 o
 -20   2   8     4150.82     4425.76    177.83 o
 -18   2   8       64.40       87.54     17.81 o
 -16   2   8       21.56       -2.21     19.10 o
 -14   2   8        1.82       -6.28     27.60 o
 -12   2   8      431.26      397.85     35.14 o
 -10   2   8      583.94      484.48     78.09 o
  -8   2   8       15.21       16.66     32.27 o
  -6   2   8      872.66      831.02     82.41 o
  -4   2   8        3.15        3.74     34.01 o
  -2   2   8     4137.14     4512.08    164.26 o
   0   2   8    14879.97    15638.94    457.61 o
   2   2   8     1486.80     1401.38     50.10 o
   4   2   8        3.89      -47.64     47.88 o
   6   2   8     3236.22     3212.41     76.63 o
   8   2   8      636.23      505.45    108.15 o
  10   2   8       15.09       70.27     97.09 o
  12   2   8       11.52       33.42     26.49 o
  14   2   8        6.22       55.77    140.30 o
  16   2   8      749.15      502.42     42.90 o
  18   2   8       45.67      -20.79     25.51 o
  20   2   8       99.39      288.03    147.95 o
  22   2   8      490.70      303.14     94.95 o
  24   2   8     1622.09     1139.66    223.51 o
  26   2   8      861.09      714.89    209.26 o
 -29   3   8       34.08       74.79     49.09 o
 -27   3   8       71.22      186.93     27.40 o
 -25   3   8      573.80      566.01     45.18 o
 -23   3   8     2009.64     2023.96     78.83 o
 -21   3   8       31.01       18.08     41.94 o
 -19   3   8     9029.38    10006.50    304.41 o
 -17   3   8      653.07      563.88     43.43 o
 -15   3   8      305.30      327.55     32.34 o
 -13   3   8      421.89      377.47     39.41 o
 -11   3   8      180.84      112.22     28.73 o
  -7   3   8      472.20      672.02    241.44 o
  -5   3   8      474.19      324.64    176.50 o
  -3   3   8      252.49      200.50     34.13 o
  -1   3   8        2.36       52.26     29.62 o
   1   3   8      401.87      415.10     33.65 o
   3   3   8     1375.74     1487.29    123.09 o
   5   3   8     6071.12     5867.88    191.47 o
   7   3   8     7956.06     7003.57    367.68 o
   9   3   8       60.22      116.92     57.05 o
  11   3   8      831.01     1090.17    247.54 o
  13   3   8       18.02      199.34     88.81 o
  15   3   8        3.76     -137.37     91.58 o
  17   3   8        0.09      429.95    336.82 o
  19   3   8      590.76      393.95    170.56 o
  21   3   8      100.21      210.20    118.62 o
 -22   4   8        0.07      -52.24     74.93 o
 -20   4   8        5.98      102.57     37.56 o
 -18   4   8      528.68      629.26    114.57 o
 -16   4   8       44.09       25.17    119.88 o
 -14   4   8      419.17      382.97     56.61 o
 -12   4   8      367.24      186.49     79.92 o
  -6   4   8      704.44     1225.49    109.89 o
  -4   4   8        2.66       90.55     84.92 o
  -2   4   8       79.59      161.20     68.27 o
   0   4   8      868.90      876.87     80.96 o
   4   4   8       47.33       67.71     50.04 o
   6   4   8      357.12      194.40    120.39 o
   8   4   8       61.22       61.96    210.83 o
  10   4   8      328.04      172.82     95.84 o
  12   4   8      535.78      610.06    238.77 o
  14   4   8      135.78      294.93    182.44 o
  16   4   8      117.93      256.84    374.64 o
 -35   1   9        7.55       -6.56     40.30 o
 -33   1   9       10.42       53.59    136.54 o
 -31   1   9      265.42      249.01     44.22 o
 -29   1   9      849.68      639.18     98.06 o
 -27   1   9        7.00      -19.82     38.65 o
 -25   1   9      423.89      450.69     26.42 o
 -23   1   9       21.06      100.51     53.22 o
 -21   1   9        0.80       -2.68     41.95 o
 -19   1   9      848.95      668.40     79.79 o
 -17   1   9      337.82      334.59     30.02 o
 -15   1   9       34.83       62.21     22.40 o
 -13   1   9     7860.52     8354.78    181.43 o
 -11   1   9     2587.91     2664.04    125.84 o
  -9   1   9       11.77       19.93     17.29 o
  -7   1   9      285.24      300.68     19.35 o
  -5   1   9     4612.21     5105.81    124.53 o
  -3   1   9     4040.31     4365.42    177.22 o
  -1   1   9      533.03      494.79     33.52 o
   1   1   9      747.10      718.81     43.41 o
   3   1   9       70.00       89.04     15.96 o
   5   1   9       40.93       19.08     15.21 o
   7   1   9      205.32      183.20     30.88 o
   9   1   9     4509.17     4258.20    130.44 o
  11   1   9      261.96      229.02     35.09 o
  13   1   9     1234.22     1110.11    107.68 o
  15   1   9       19.18       -4.51     49.83 o
  17   1   9       77.28      213.72     40.57 o
  19   1   9       30.20      -59.55     41.82 o
  21   1   9      696.86      469.46    231.17 o
  23   1   9       87.62      294.95    311.28 o
  25   1   9      289.41      335.14     94.21 o
  27   1   9      245.68      260.63    118.72 o
 -32   2   9        7.09      134.67     89.92 o
 -30   2   9       40.69       -3.37     25.96 o
 -28   2   9      334.94      379.72    120.65 o
 -26   2   9      242.85      152.75     36.21 o
 -24   2   9        9.48      -18.74     48.37 o
 -22   2   9     1314.71     1321.75     80.75 o
 -20   2   9     1996.52     1984.00    100.29 o
 -18   2   9     1444.27     1350.10     49.64 o
 -16   2   9     2959.59     2942.69    128.86 o
 -14   2   9      320.70      377.82     37.98 o
 -12   2   9     1389.17     1330.10     95.17 o
 -10   2   9      898.89      690.65     77.40 o
  -8   2   9     3450.26     3189.83    141.67 o
  -6   2   9      185.81       57.27     19.05 o
  -4   2   9        2.55       23.46     33.00 o
  -2   2   9      405.73      498.68     48.65 o
   0   2   9     1401.23     1340.22    115.71 o
   2   2   9     2023.80     2221.91     96.50 o
   4   2   9     8323.49     8374.51    283.58 o
   6   2   9     1145.35     1184.21    104.50 o
   8   2   9      725.98      685.78    100.59 o
  10   2   9      973.02      753.27    150.45 o
  12   2   9       46.47       22.90     85.65 o
  14   2   9      429.49      302.24     71.62 o
  16   2   9      290.54      248.39     30.23 o
  18   2   9      513.62      519.37    156.22 o
  20   2   9       35.83       49.21     59.83 o
  22   2   9        2.08      226.50     94.18 o
  24   2   9       62.20      105.97     67.29 o
 -29   3   9        9.59        8.10     57.64 o
 -27   3   9      589.84      339.67    116.55 o
 -25   3   9     2821.38     3107.50    159.10 o
 -23   3   9     1633.42     1576.96    194.30 o
 -21   3   9      703.26      729.58     94.26 o
 -19   3   9       22.84       -9.50     46.14 o
 -17   3   9      496.64      549.98     40.38 o
 -15   3   9      303.49      191.51     35.80 o
 -13   3   9       71.02      -81.79     54.53 o
 -11   3   9      340.87      496.67     69.19 o
  -9   3   9      491.69      351.65    139.87 o
  -7   3   9     1313.63     1092.61     62.87 o
  -5   3   9       66.54      110.77     58.66 o
  -3   3   9       20.07      100.36     57.19 o
  -1   3   9      625.78      764.25     68.73 o
   1   3   9     2031.97     2052.20     79.79 o
   3   3   9      322.84      385.00     72.06 o
   5   3   9      294.00      151.33     45.24 o
   7   3   9      339.87      448.89    102.38 o
   9   3   9     1526.17     1728.40    115.22 o
  11   3   9      807.63      801.20    223.38 o
  13   3   9       17.03      -84.25    109.65 o
  15   3   9       34.77       63.87    108.46 o
  17   3   9       16.70      -39.16     68.88 o
  19   3   9        0.17       82.75     86.22 o
  21   3   9      369.88      670.06     86.58 o
 -20   4   9      129.00       46.07    103.23 o
 -18   4   9      662.77      850.71    159.85 o
 -16   4   9        6.76       95.74     65.34 o
 -14   4   9       13.56       96.09     99.80 o
 -12   4   9        0.66      183.16     76.59 o
 -10   4   9        0.25      -16.65     49.95 o
  -8   4   9       10.35      148.88     39.82 o
  -6   4   9       30.97      -91.62     81.59 o
  -4   4   9       48.71      -89.91     59.94 o
  -2   4   9        8.92      -31.97     82.89 o
   0   4   9      555.54      607.27     79.78 o
   2   4   9      538.65      620.88     59.74 o
   4   4   9      183.12       53.42     62.83 o
   6   4   9      581.31      116.96     90.27 o
   8   4   9      397.93      527.51     65.83 o
  10   4   9      139.86      283.22    179.71 o
  12   4   9        4.53       81.21     57.37 o
  14   4   9        5.67      195.21     64.72 o
 -36   0  10      249.91      235.49     45.87 o
 -34   0  10        0.61      -99.90     66.60 o
 -32   0  10       20.36       13.15     44.55 o
 -30   0  10      628.21      616.08     83.25 o
 -28   0  10     1087.49      709.18     93.24 o
 -26   0  10      335.70      209.13     35.95 o
 -24   0  10     1456.91     1297.79    191.48 o
 -22   0  10      212.77      228.17     42.01 o
 -20   0  10       11.81       34.69     29.32 o
 -18   0  10     2406.62     2341.78    386.30 o
 -16   0  10     3561.55     3802.85    278.07 o
 -14   0  10      125.14      111.04     38.45 o
 -12   0  10       50.88       74.76     83.25 o
 -10   0  10     4086.07     4503.69    146.33 o
  -8   0  10      773.43      719.35     23.43 o
  -6   0  10      275.16      272.62     25.35 o
  -4   0  10     7040.84     7247.84    159.58 o
  -2   0  10     3492.56     3905.23    164.41 o
   0   0  10     1021.62      969.40     64.30 o
   2   0  10     6457.95     7135.21    227.24 o
   4   0  10     1317.48     1464.01     42.38 o
   6   0  10        3.33       51.39     49.44 o
   8   0  10     6739.66     7352.44    231.44 o
  10   0  10        2.63       53.73     38.36 o
  12   0  10      117.34      126.06     21.91 o
  14   0  10      307.56      319.66     32.17 o
  16   0  10       42.95      110.67     62.98 o
  18   0  10       59.85      110.49     23.28 o
  20   0  10       62.72      260.39    499.52 o
  22   0  10      103.17      337.46    163.18 o
  24   0  10      272.41      277.72     79.92 o
  26   0  10        6.36       33.30     53.28 o
 -35   1  10        0.13      146.39     41.90 o
 -33   1  10       48.11        2.58     53.98 o
 -31   1  10      203.07      119.73     33.67 o
 -29   1  10       40.96       -1.04     24.09 o
 -27   1  10       26.86       71.30     23.08 o
 -25   1  10        2.88        3.25     20.97 o
 -23   1  10        0.33       -3.96     22.92 o
 -21   1  10      551.81      535.01     57.16 o
 -19   1  10       38.98       30.88     16.91 o
 -17   1  10       68.93      155.02     25.55 o
 -15   1  10     8758.25    10124.88    490.76 o
 -13   1  10      284.72      233.58     40.21 o
 -11   1  10      186.91      165.66     26.51 o
  -9   1  10      586.69      711.36     35.25 o
  -7   1  10      999.15      877.01     37.66 o
  -5   1  10     1486.94     1883.03     68.60 o
  -3   1  10     1961.06     2096.74     61.95 o
  -1   1  10     4083.23     4623.41    121.15 o
   1   1  10     1250.56     1168.46     32.59 o
   3   1  10     1126.67     1069.54     40.52 o
   5   1  10      103.72       72.38     30.13 o
   7   1  10      130.33      111.74     71.45 o
   9   1  10       90.55      129.16     28.57 o
  11   1  10     1372.64     1349.78    106.46 o
  13   1  10     2838.53     2733.35    199.74 o
  15   1  10      850.45      781.23     90.44 o
  17   1  10       63.86      337.58    239.11 o
  19   1  10     1211.71     1177.27    135.57 o
  21   1  10     1309.74     1357.41    158.14 o
  23   1  10      795.17      740.67     94.65 o
  25   1  10      449.78      393.60    163.90 o
 -32   2  10       26.39       83.73    146.67 o
 -30   2  10      206.06      265.83     66.07 o
 -28   2  10       94.96      346.73    110.77 o
 -26   2  10        3.16       53.34     17.99 o
 -24   2  10      112.54       28.31    128.21 o
 -22   2  10     3129.59     2820.19    259.13 o
 -20   2  10     1693.97     1640.92    109.31 o
 -18   2  10       59.47      119.62     31.24 o
 -16   2  10     3290.54     3311.87    100.08 o
 -14   2  10      177.83      218.38     23.45 o
 -12   2  10     2203.88     2030.68    123.33 o
 -10   2  10     1722.15     1375.09     73.06 o
  -8   2  10       45.26       83.87     30.58 o
  -6   2  10     1172.39     1050.94     35.43 o
  -4   2  10     2829.12     3140.55    166.86 o
  -2   2  10     1248.81     1467.49     39.90 o
   0   2  10        7.29       72.32     32.52 o
   2   2  10     2403.92     2750.14    101.62 o
   4   2  10     4543.68     4668.51    209.10 o
   6   2  10     3610.35     3686.41     90.47 o
   8   2  10      293.21      369.06     86.52 o
  10   2  10      570.51      898.78    242.46 o
  12   2  10       98.05       34.05     44.90 o
  14   2  10     3451.42     2752.25    191.48 o
  16   2  10      134.50       92.20     47.41 o
  18   2  10        7.59      406.28    146.53 o
  20   2  10       40.98      -12.95    185.94 o
  22   2  10      243.46      307.63     64.29 o
  24   2  10      103.94       26.48     78.53 o
 -29   3  10      194.88      208.77     58.37 o
 -27   3  10      386.21        6.45     54.40 o
 -25   3  10      103.81       61.47     41.96 o
 -23   3  10     4036.91     4654.34    179.24 o
 -21   3  10      180.02      149.24     44.60 o
 -19   3  10        1.20       -3.33     29.97 o
 -17   3  10      161.37       58.98     53.35 o
 -15   3  10        0.37      137.13     47.23 o
 -13   3  10        0.01       65.57     78.26 o
 -11   3  10      142.02      111.05     56.61 o
  -9   3  10     1706.47     1684.60     77.33 o
  -7   3  10        4.48       -0.39     45.73 o
  -5   3  10      211.77      162.10     32.13 o
  -3   3  10     1395.66     1435.48     55.79 o
  -1   3  10      394.97      483.58     61.32 o
   1   3  10     2216.49     2120.91     64.49 o
   3   3  10     6668.63     7827.76    396.71 o
   5   3  10       44.93        7.69     45.98 o
   7   3  10       77.67      -30.27     68.25 o
   9   3  10      501.29      574.40     67.91 o
  11   3  10       13.73       50.22    122.39 o
  13   3  10        1.14      -58.28    136.54 o
  15   3  10      219.28      107.33    174.07 o
  17   3  10      274.59      219.79     57.09 o
  19   3  10      208.82      567.05    114.82 o
 -20   4  10       91.41       94.05     33.51 o
 -18   4  10      400.00      427.75     47.35 o
 -16   4  10       37.36      -59.94     39.96 o
 -14   4  10        8.68      -56.61     94.91 o
 -12   4  10      164.41      157.69     84.92 o
 -10   4  10     1522.61     1592.89    168.17 o
  -8   4  10     2143.41     2016.37    122.05 o
  -6   4  10      255.94      211.90    133.21 o
  -4   4  10        6.03       -7.22     85.43 o
  -2   4  10      111.62       57.39     55.13 o
   0   4  10      844.92      893.14     64.47 o
   2   4  10       52.13      -70.87    184.82 o
   4   4  10        1.65       76.59     49.95 o
   6   4  10      137.20      -32.42     60.78 o
   8   4  10       27.71      113.22     83.25 o
  10   4  10       62.58      159.85     76.59 o
  12   4  10      100.95      249.16     79.14 o
 -35   1  11        3.46      115.41     78.22 o
 -33   1  11       17.57      173.17     66.60 o
 -31   1  11        0.00      -23.68     31.35 o
 -29   1  11        0.31       -8.41     56.10 o
 -27   1  11      287.52      231.17     73.06 o
 -25   1  11      895.47      938.13     49.95 o
 -23   1  11      385.06      411.56     74.76 o
 -21   1  11      423.59      409.47     42.67 o
 -19   1  11      672.28      604.78     50.42 o
 -17   1  11        9.52       -3.94     18.21 o
 -15   1  11       48.89       38.99     40.58 o
 -13   1  11        8.43      -12.88     43.26 o
 -11   1  11      713.66      746.70     54.36 o
  -9   1  11      858.14      708.18     37.22 o
  -7   1  11       16.15        4.20     19.51 o
  -5   1  11      106.88       66.53     28.13 o
  -3   1  11       20.72      -12.04     27.41 o
  -1   1  11       10.04       18.89     15.48 o
   1   1  11       53.16       60.02     16.47 o
   3   1  11     1027.18      915.35     29.38 o
   5   1  11       42.72       54.40     18.45 o
   7   1  11       32.83       34.95     39.96 o
   9   1  11      101.96      110.78     30.28 o
  11   1  11      116.19       98.88     12.44 o
  13   1  11      134.94      111.60     69.70 o
  15   1  11      182.20      164.13    113.23 o
  17   1  11      120.20       23.95    159.97 o
  19   1  11       37.84       74.76     31.33 o
  21   1  11       41.45       88.77     94.46 o
  23   1  11        5.40      -61.28     40.86 o
  25   1  11        1.39      134.29    124.49 o
 -32   2  11      331.59      375.12    170.83 o
 -30   2  11      114.50      238.55    105.68 o
 -28   2  11      101.34      141.85     82.88 o
 -26   2  11      584.01      610.05    124.88 o
 -24   2  11      587.15      614.96     74.31 o
 -22   2  11       91.77       95.47     18.32 o
 -20   2  11     8274.12     8630.36    274.46 o
 -18   2  11     1183.13     1247.94     54.61 o
 -16   2  11     1325.89     1123.75     59.65 o
 -14   2  11     1021.12      896.29     60.14 o
 -12   2  11      273.49      203.72     50.89 o
 -10   2  11      385.75      417.68     46.43 o
  -8   2  11        1.97       47.75     41.07 o
  -6   2  11     1051.73      941.67     56.87 o
  -4   2  11      555.98      515.81     55.55 o
  -2   2  11      281.52      195.20     46.49 o
   0   2  11      370.87      391.13     43.78 o
   2   2  11       23.74      -62.73     41.82 o
   4   2  11     2366.30     2445.62     90.75 o
   6   2  11     6149.18     6763.34    176.57 o
   8   2  11      258.09      187.17    132.81 o
  10   2  11     3085.72     2921.22    264.08 o
  12   2  11      667.43      598.93    127.38 o
  14   2  11        0.06      -77.85    103.34 o
  16   2  11     1349.43     1283.92    101.90 o
  18   2  11      143.17       92.85    107.67 o
  20   2  11        9.53       24.23     83.64 o
  22   2  11       91.29       83.13    124.97 o
 -27   3  11      443.65      285.43     61.57 o
 -25   3  11      685.65     1085.63    133.21 o
 -23   3  11      186.80      210.10     92.69 o
 -21   3  11     2301.65     2239.73    197.46 o
 -19   3  11      917.72      754.91     38.63 o
 -17   3  11       45.96       37.21     39.11 o
 -15   3  11      111.09      247.74     85.08 o
 -13   3  11        0.01       30.33     55.76 o
 -11   3  11      324.38      263.90     67.52 o
  -9   3  11        5.55      -14.58     25.10 o
  -7   3  11      528.93      382.70     79.56 o
  -5   3  11      184.12      126.06     29.02 o
  -3   3  11       28.47       12.64     24.32 o
  -1   3  11      931.33      955.86     71.61 o
   1   3  11      107.70      119.29     68.42 o
   3   3  11     3227.55     3050.00    228.80 o
   5   3  11     2753.85     2904.01    165.39 o
   7   3  11        0.86       43.36     92.77 o
   9   3  11     1665.23     1600.43    312.72 o
  11   3  11     1134.58      464.11    199.81 o
  13   3  11      360.39      222.14     79.51 o
  15   3  11       97.89      174.09    132.09 o
  17   3  11       79.44      281.57     61.30 o
 -20   4  11       52.01      126.55     73.26 o
 -18   4  11       14.70      106.69     31.31 o
 -16   4  11      239.88      207.53     92.37 o
 -14   4  11       91.29      141.96    141.53 o
 -10   4  11      119.07      121.39    138.20 o
  -8   4  11      598.93      832.53     99.90 o
  -6   4  11        3.87      122.72     49.33 o
  -4   4  11        4.23      104.42     41.45 o
  -2   4  11      179.84      214.87     48.78 o
   0   4  11      342.09      490.09    156.52 o
   2   4  11      214.68      132.81     79.92 o
   4   4  11       22.97      176.59    133.21 o
   6   4  11       62.70     -113.99     99.90 o
   8   4  11        5.10      105.47    231.44 o
  10   4  11        0.37       39.53     98.24 o
 -34   0  12      278.98      370.67     55.93 o
 -32   0  12     1481.58     2041.58     93.40 o
 -30   0  12     3023.63     2564.46    111.83 o
 -28   0  12      373.76      355.41    138.20 o
 -26   0  12      996.44      821.96    124.15 o
 -24   0  12      331.70      304.19     44.74 o
 -22   0  12      547.35      396.60     93.24 o
 -20   0  12      147.21      284.39     42.86 o
 -18   0  12      134.08      101.16     52.10 o
 -16   0  12     7836.71     8650.62    260.85 o
 -14   0  12      377.96      274.50     43.52 o
 -12   0  12      822.88      921.61     31.60 o
 -10   0  12      745.85      809.90     90.42 o
  -8   0  12      694.15      809.19     32.30 o
  -6   0  12    13480.62    14146.04    712.62 o
  -4   0  12     5630.29     6148.57    295.27 o
  -2   0  12      587.86      945.03     77.66 o
   0   0  12     5201.33     5249.62    172.66 o
   2   0  12      165.58      193.26     45.66 o
   4   0  12     1447.51     1610.62     49.32 o
   8   0  12       13.13       87.34     21.12 o
  10   0  12      836.14      995.84    185.27 o
  12   0  12     2071.64     2035.35    249.75 o
  14   0  12      448.10      474.67     72.57 o
  16   0  12       72.41       55.00     48.06 o
  18   0  12       88.05      -53.07    189.82 o
  20   0  12      204.99      125.21     46.62 o
  22   0  12      189.56      220.15    321.36 o
  24   0  12     1364.44     1063.53    289.72 o
 -33   1  12        8.74      -66.72     64.34 o
 -31   1  12      135.12      300.04     62.87 o
 -29   1  12      162.64      -30.88    113.22 o
 -27   1  12        5.30       55.35     23.34 o
 -25   1  12      144.34      129.75     40.00 o
 -23   1  12      249.99      206.03     30.28 o
 -21   1  12     1401.68     1504.71    102.23 o
 -19   1  12     1057.27     1238.87     78.25 o
 -17   1  12      436.12      419.51     42.63 o
 -15   1  12      372.71      264.34     29.10 o
 -13   1  12       20.07       16.29     26.01 o
 -11   1  12     1082.24      993.29     47.71 o
  -9   1  12      662.75      693.35     33.26 o
  -7   1  12     1580.22     1556.91     69.25 o
  -5   1  12     2490.91     2243.94     92.19 o
  -3   1  12      163.18      196.63     26.97 o
  -1   1  12      738.27      680.81     33.30 o
   1   1  12      733.24      647.89     38.40 o
   3   1  12       10.18       71.56     20.88 o
   5   1  12      485.30      463.82     48.00 o
   7   1  12       32.52       47.25     96.40 o
   9   1  12     1177.67      915.01     79.79 o
  11   1  12        9.64      -21.48     56.13 o
  13   1  12      868.77      882.22     80.75 o
  15   1  12      224.71       36.95     64.41 o
  17   1  12      291.47      397.82    208.61 o
  19   1  12       17.69       17.53     75.93 o
  21   1  12       68.14      147.32     99.50 o
  23   1  12       36.05      -31.09     46.05 o
 -32   2  12       93.45      -37.95     50.26 o
 -30   2  12       28.69       45.85     42.36 o
 -28   2  12      151.94      155.45    171.50 o
 -26   2  12       49.49      153.19     69.93 o
 -24   2  12       14.16      -69.27     46.18 o
 -22   2  12       12.79       -1.37     59.60 o
 -20   2  12     3641.08     3798.37    134.00 o
 -18   2  12     2374.15     2144.04     62.63 o
 -16   2  12     1853.89     1729.62    106.24 o
 -14   2  12      705.31      708.05     51.54 o
 -12   2  12     4873.96     5210.30    232.82 o
 -10   2  12      380.96      439.46     44.41 o
  -8   2  12      165.27      141.00     31.36 o
  -6   2  12      452.33      477.81     84.14 o
  -4   2  12      202.21      234.17     32.53 o
  -2   2  12      727.09      758.75     70.88 o
   0   2  12       61.65       47.22     38.07 o
   2   2  12      110.10      196.49     60.28 o
   4   2  12      624.90      768.31     75.13 o
   6   2  12     5234.93     4697.81    300.81 o
   8   2  12      582.30      559.60     91.85 o
  10   2  12      173.75      248.26    109.64 o
  12   2  12      104.67      187.14     89.59 o
  14   2  12      681.09      764.38    158.62 o
  16   2  12       11.86       -1.03    125.83 o
  18   2  12        4.07      235.45    188.15 o
  20   2  12       44.96      138.23    135.07 o
 -27   3  12       84.63      233.06     60.68 o
 -25   3  12        2.10      166.46     46.76 o
 -23   3  12        2.09      -69.91     46.60 o
 -21   3  12        9.19       35.39     59.19 o
 -19   3  12      457.13      522.15     49.29 o
 -17   3  12       93.54      155.35     60.56 o
 -15   3  12        0.52      115.22    141.53 o
 -13   3  12      206.94      154.91     47.09 o
 -11   3  12        2.64      -14.63     35.10 o
  -9   3  12        0.80       68.55     49.09 o
  -7   3  12        1.57      -41.44     27.63 o
  -5   3  12      738.94      518.51     57.31 o
  -3   3  12      128.14      250.02     72.27 o
  -1   3  12      117.12      242.55    103.51 o
   1   3  12       27.90      -37.98     25.32 o
   3   3  12      143.66      139.93    115.86 o
   5   3  12      477.50      480.57    138.73 o
   7   3  12      750.81      711.53    109.89 o
   9   3  12       71.88      -39.96     63.27 o
  11   3  12        0.18       62.58    166.51 o
  13   3  12      242.49       18.88    120.35 o
  15   3  12       39.12       34.87    199.81 o
 -18   4  12       31.80      134.84    158.18 o
 -16   4  12      548.71      583.45    138.77 o
 -14   4  12      472.83      490.14     51.62 o
 -12   4  12        0.89        3.86     53.50 o
 -10   4  12      395.73      522.10     54.95 o
  -8   4  12      266.52      339.90    116.90 o
  -6   4  12      708.34      438.53     71.18 o
  -4   4  12       74.50      139.43     75.45 o
  -2   4  12       24.54      -50.18     63.52 o
   0   4  12      837.89      746.13     82.46 o
   2   4  12      361.10      407.74     50.92 o
   4   4  12        4.52      163.18     79.92 o
   6   4  12      960.33      959.98    134.87 o
   8   4  12        1.35       43.29     63.27 o
 -33   1  13        8.80       84.42     45.53 o
 -31   1  13       82.41      325.03     86.58 o
 -29   1  13      227.87      181.74     49.10 o
 -27   1  13      148.34      119.96     36.87 o
 -25   1  13        3.44       60.76     45.72 o
 -23   1  13      173.63      108.64     29.29 o
 -21   1  13      203.68      158.70     22.84 o
 -19   1  13      898.21      796.92     62.67 o
 -17   1  13     3077.93     3132.46    165.00 o
 -15   1  13     1699.73     1679.63    125.00 o
 -13   1  13     1309.55     1250.70    140.16 o
 -11   1  13     1245.05     1094.56     44.09 o
  -9   1  13      198.33      183.31     14.67 o
  -7   1  13      821.91      718.72     75.59 o
  -5   1  13      239.48      243.99     33.59 o
  -3   1  13       76.52      119.55     28.53 o
  -1   1  13       59.16       80.18     24.85 o
   1   1  13      178.72      243.88     28.12 o
   3   1  13       93.38      116.23     48.15 o
   5   1  13      360.19      302.45     62.05 o
   7   1  13      476.51      376.37     72.25 o
   9   1  13     1481.08     1428.66    119.55 o
  11   1  13       58.60       43.92     42.30 o
  13   1  13     2253.51     2185.27    235.04 o
  15   1  13      434.29      474.42    202.84 o
  17   1  13      181.21      157.41     64.41 o
  19   1  13      161.90       81.52     63.45 o
  21   1  13       67.04       66.41    108.63 o
 -30   2  13        1.05        0.72    115.55 o
 -28   2  13       57.50       58.25     37.96 o
 -26   2  13      270.35       11.12    211.46 o
 -24   2  13      202.13      152.20     53.93 o
 -22   2  13      151.15      258.54    115.67 o
 -20   2  13      410.29      330.05     30.11 o
 -18   2  13      228.14      361.14     67.35 o
 -16   2  13      919.05      904.21     39.64 o
 -14   2  13       13.91       34.40     18.12 o
 -12   2  13     2081.94     1608.31     69.34 o
 -10   2  13       74.30      122.38     66.19 o
  -8   2  13        0.80       80.71     32.01 o
  -6   2  13      156.50      132.65     33.18 o
  -4   2  13       41.05       66.75     38.31 o
  -2   2  13       10.85       62.74     54.79 o
   0   2  13       43.24       80.82     31.39 o
   2   2  13       10.06       66.01     51.91 o
   4   2  13      519.42      465.85     54.90 o
   6   2  13      999.77      768.93     67.90 o
   8   2  13     1871.96     1909.09    114.81 o
  10   2  13     1993.69     1340.62    269.74 o
  12   2  13        0.90      -37.04     32.33 o
  14   2  13      106.44       89.68     88.86 o
  16   2  13      141.40      144.05     61.28 o
  18   2  13        8.29     -109.75    124.05 o
 -25   3  13      212.65      172.06     50.71 o
 -23   3  13      119.50      326.00    104.48 o
 -21   3  13      499.93      544.62    118.16 o
 -19   3  13      119.91      133.21     83.25 o
 -17   3  13       49.93       86.59     49.99 o
 -15   3  13        9.29      114.51     48.97 o
 -13   3  13       41.17        1.09     37.17 o
 -11   3  13       57.87       88.42     43.14 o
  -9   3  13       90.87      106.95     43.00 o
  -7   3  13      409.97      332.25     83.42 o
  -5   3  13      356.64      501.36     46.92 o
  -3   3  13        1.11      100.88     51.15 o
  -1   3  13      609.65      720.41     80.27 o
   1   3  13     2769.26     2729.87    265.81 o
   3   3  13     1838.58     1704.18    203.32 o
   5   3  13     1990.68     1932.63    303.49 o
   7   3  13      342.07      297.67     84.92 o
   9   3  13      107.72      115.69     96.34 o
  11   3  13      109.08      241.25     67.85 o
  13   3  13       75.28        5.64    183.13 o
 -16   4  13      165.72      544.53     84.92 o
 -14   4  13       70.45      157.51     58.28 o
 -12   4  13        2.39      -85.31     84.92 o
 -10   4  13      149.56      393.73     47.28 o
  -8   4  13        8.10       22.51     59.46 o
  -6   4  13      474.24      389.13    168.17 o
  -4   4  13       27.29      -11.95     39.96 o
  -2   4  13        5.70       69.26     64.21 o
   0   4  13      848.14      714.01    253.09 o
   2   4  13     1207.70     1135.93    314.70 o
   4   4  13        2.47       61.94     66.60 o
 -34   0  14      376.06      643.12     64.72 o
 -32   0  14      478.07      679.89     88.25 o
 -30   0  14      251.93      187.26     54.95 o
 -28   0  14      102.96      139.87     69.93 o
 -26   0  14      125.43      186.49     66.60 o
 -24   0  14       78.65       51.75     59.94 o
 -22   0  14       87.28      243.99    188.15 o
 -20   0  14      447.72      543.59    113.22 o
 -18   0  14      194.73      181.24     39.96 o
 -16   0  14      677.08      788.42    258.09 o
 -14   0  14     1343.74     1292.73    106.56 o
 -12   0  14      863.22      823.04     43.29 o
 -10   0  14        7.94       16.77     18.32 o
  -8   0  14     1733.04     1979.13    129.88 o
  -6   0  14      782.65      789.59     48.75 o
  -4   0  14     1820.43     1806.97    120.57 o
  -2   0  14     1644.62     1924.05    146.60 o
   0   0  14     2080.76     2298.54    143.60 o
   2   0  14      916.81      828.03     49.17 o
   4   0  14       55.96        9.67     44.79 o
   6   0  14        0.66      -13.95     90.42 o
   8   0  14      683.97      912.81    273.07 o
  10   0  14      598.35      623.38    113.18 o
  12   0  14     1106.72     1008.50     96.57 o
  14   0  14     2077.37     2529.54    288.06 o
  16   0  14      277.27      286.84     69.93 o
  18   0  14      583.44      921.61    494.53 o
  20   0  14      341.25      562.27     86.58 o
 -33   1  14      327.84      329.62     54.17 o
 -31   1  14      137.12      167.80     88.21 o
 -29   1  14      969.94      985.41     62.03 o
 -27   1  14      174.67      246.95     46.43 o
 -25   1  14      406.81      325.72     93.24 o
 -23   1  14       74.17       60.85     42.72 o
 -21   1  14      695.95      553.25     44.63 o
 -19   1  14      225.78      307.73     69.21 o
 -17   1  14     8975.32     9151.20    200.48 o
 -15   1  14     4227.02     3592.87    206.17 o
 -13   1  14      787.34      893.22    104.78 o
 -11   1  14     3208.93     3346.62    127.61 o
  -9   1  14      268.93      301.29     40.80 o
  -7   1  14        0.08      -12.32     21.89 o
  -5   1  14      579.38      539.11     31.50 o
  -3   1  14     4803.32     4675.56    146.30 o
  -1   1  14      111.28      165.39     54.70 o
   1   1  14      811.19      799.13     56.58 o
   3   1  14        3.78       18.99     22.35 o
   5   1  14      633.34      561.17    100.41 o
   7   1  14      246.75      232.99    131.53 o
   9   1  14     5992.11     5346.20    328.29 o
  11   1  14      350.26      233.07     57.29 o
  13   1  14      136.89      169.82     85.56 o
  15   1  14     1719.80     1952.80    205.82 o
  17   1  14        0.57       44.16     24.64 o
  19   1  14       80.43      188.07    114.88 o
 -30   2  14       90.19       48.42    219.79 o
 -28   2  14       81.97      179.79     85.55 o
 -26   2  14       19.51        1.32     65.62 o
 -24   2  14       27.71      -55.08     59.94 o
 -22   2  14      458.18      559.89    113.13 o
 -20   2  14     1127.52      918.10     76.43 o
 -18   2  14        0.02      -33.55     27.81 o
 -16   2  14      115.34      115.64     42.05 o
 -14   2  14       25.68       46.47     23.33 o
 -12   2  14      799.29      754.58     78.93 o
 -10   2  14     1635.31     1585.28     95.21 o
  -8   2  14      921.81      979.86     69.52 o
  -6   2  14       78.94      239.33     35.49 o
  -4   2  14      260.10      232.86     66.73 o
  -2   2  14       13.04        3.26     32.31 o
   0   2  14      132.22      233.16     75.34 o
   2   2  14      213.28      167.11     78.35 o
   4   2  14      220.11      341.97     99.68 o
   6   2  14        5.42      -32.11     88.25 o
   8   2  14        8.89      148.60    131.57 o
  10   2  14      137.57      259.26    156.31 o
  12   2  14      399.45      247.46     64.41 o
  14   2  14      163.61      215.58     63.45 o
  16   2  14      862.07     1169.31    180.25 o
 -25   3  14       51.20       84.41     54.83 o
 -23   3  14      487.00      244.09    138.20 o
 -21   3  14      203.99      303.02     54.40 o
 -19   3  14      135.76      279.73     86.58 o
 -17   3  14       27.46       27.33     44.70 o
 -15   3  14       85.01       29.31     19.38 o
 -13   3  14       31.52      163.69    101.37 o
 -11   3  14        2.35      -42.15     61.49 o
  -9   3  14     3424.27     3512.30    311.47 o
  -7   3  14        9.23      101.87     52.87 o
  -5   3  14      317.78      150.29     79.38 o
  -3   3  14      124.35      258.22    130.30 o
  -1   3  14      249.45      332.17     79.06 o
   1   3  14       25.86       90.27     71.60 o
   3   3  14      508.12      500.07     81.71 o
   5   3  14       71.37      165.47     83.25 o
   7   3  14       62.86      -25.40    189.82 o
   9   3  14        0.29       73.66     81.54 o
  11   3  14       35.78      202.04     71.36 o
 -14   4  14        0.47      131.75     79.92 o
 -12   4  14      203.69      187.96     52.63 o
 -10   4  14       49.21       65.17    221.45 o
  -8   4  14        0.88      -44.66     54.95 o
  -6   4  14       17.35      209.80     56.61 o
  -4   4  14      199.40      157.39     84.57 o
  -2   4  14        4.19     -117.39     78.26 o
   0   4  14        2.50      -59.01    246.43 o
 -31   1  15       14.34       -7.68     49.50 o
 -29   1  15       31.59      211.39     51.43 o
 -27   1  15      648.71      669.04     42.33 o
 -25   1  15     1304.15     1660.02    259.75 o
 -23   1  15       33.81      -23.80     20.70 o
 -21   1  15     2815.26     3080.05    134.24 o
 -19   1  15     2705.00     2801.05     61.47 o
 -17   1  15      177.72      201.40     29.28 o
 -15   1  15      334.14      312.75     22.03 o
 -13   1  15      346.20      263.28     68.95 o
 -11   1  15        1.37       -8.59     28.44 o
  -9   1  15      254.00      290.86     38.85 o
  -7   1  15       20.58       24.56     36.24 o
  -5   1  15        7.33      -46.49     32.98 o
  -3   1  15      141.29      169.14     15.59 o
  -1   1  15     1210.97     1169.02     46.17 o
   1   1  15       91.88       33.78     19.75 o
   3   1  15     1896.79     1788.54    147.19 o
   5   1  15     4504.92     4298.71    189.39 o
   7   1  15      537.85      316.19     34.97 o
   9   1  15      919.83      714.81    132.32 o
  11   1  15       70.77      273.07    153.19 o
  13   1  15       59.61        3.00    127.86 o
  15   1  15       17.85       52.82     34.57 o
  17   1  15      379.73      329.60     85.56 o
 -28   2  15        0.89      110.62    123.06 o
 -26   2  15      283.31      233.63     51.68 o
 -24   2  15      143.98       82.25     50.28 o
 -22   2  15      550.69      391.55     42.70 o
 -20   2  15       70.80       56.52     37.32 o
 -18   2  15        0.00       10.09     27.30 o
 -16   2  15        2.40       44.82     55.28 o
 -14   2  15       15.21       53.49     20.63 o
 -12   2  15      568.93      571.26     35.99 o
 -10   2  15      163.70      143.16     20.60 o
  -8   2  15        1.68       -7.34     29.39 o
  -6   2  15     1060.36     1009.72    106.97 o
  -4   2  15      552.22      580.80     74.40 o
  -2   2  15       68.29      126.22    184.38 o
   0   2  15        0.11       44.00     27.23 o
   2   2  15      566.64      685.63     96.46 o
   4   2  15     2210.84     2335.27     79.72 o
   6   2  15       31.87       17.45     85.56 o
   8   2  15        3.00      251.13    138.91 o
  10   2  15        5.45      -30.91     71.21 o
  12   2  15       27.55      106.22     75.46 o
  14   2  15       88.52      221.08     67.40 o
 -23   3  15      132.21      203.10    113.04 o
 -21   3  15        1.30      -17.24     50.95 o
 -19   3  15       83.22       23.52     37.93 o
 -17   3  15       33.83       13.26     40.86 o
 -15   3  15      231.26      169.79     68.30 o
 -13   3  15       13.66       71.09    143.20 o
 -11   3  15      186.10       95.60     94.42 o
  -9   3  15       76.18      125.74     93.24 o
  -7   3  15      741.56      563.25    140.61 o
  -5   3  15      409.25      474.01     66.45 o
  -3   3  15      897.27     1087.46     99.90 o
  -1   3  15     1158.03     1369.08     62.17 o
   1   3  15      361.99      537.49     51.49 o
   3   3  15       35.50       83.14     55.89 o
   5   3  15        2.69       47.47    114.01 o
   7   3  15       67.05      -87.98     61.55 o
   9   3  15      427.46      275.43    236.49 o
 -32   0  16       31.31       50.87     54.40 o
 -30   0  16      197.95      172.64    126.55 o
 -28   0  16        2.93      149.86     66.60 o
 -26   0  16      111.37      218.22     48.78 o
 -24   0  16       73.52        1.05     41.84 o
 -22   0  16      343.04      356.33     52.36 o
 -20   0  16     3341.51     3609.75    129.26 o
 -18   0  16     3472.85     3700.85    417.93 o
 -16   0  16     3456.79     3406.73    159.85 o
 -12   0  16      660.47      728.61     93.24 o
 -10   0  16      811.64      866.87    109.89 o
  -8   0  16     3187.96     2962.18    100.08 o
  -6   0  16      774.20      773.33     41.43 o
  -4   0  16      705.03      639.55     85.08 o
  -2   0  16      135.48      153.24     51.91 o
   0   0  16       37.04      -56.92     46.26 o
   2   0  16      151.66      200.27     51.91 o
   4   0  16        4.81       -4.68     48.29 o
   6   0  16      419.05      388.40    186.49 o
   8   0  16      870.94     1185.97    213.13 o
  10   0  16      414.30      492.81    264.75 o
  12   0  16     2226.59     3092.63    447.90 o
  14   0  16       33.78      253.09    169.84 o
  16   0  16      604.67      665.68    411.27 o
 -31   1  16      690.74      893.20    228.11 o
 -29   1  16      167.04      172.82     46.92 o
 -27   1  16        8.40      -41.77     58.28 o
 -25   1  16       46.84      -59.94     39.96 o
 -23   1  16       29.82      115.48     69.33 o
 -21   1  16       85.02      104.59     61.54 o
 -19   1  16      900.80      995.61     95.65 o
 -17   1  16     1515.90     1501.04     46.20 o
 -15   1  16      775.08      571.19     92.31 o
 -13   1  16       83.63        7.10     17.85 o
 -11   1  16      868.92      804.96     91.67 o
  -9   1  16       73.74       93.17     32.76 o
  -7   1  16      850.71      871.14     75.08 o
  -5   1  16      308.90      262.24     16.95 o
  -3   1  16        9.06        3.81     19.61 o
  -1   1  16      342.03      457.66     70.99 o
   1   1  16      277.48      382.13     50.04 o
   3   1  16       78.93      104.77     44.18 o
   5   1  16     1039.40     1014.74     96.34 o
   7   1  16      296.96      339.30     32.54 o
   9   1  16      628.79      484.25     73.06 o
  11   1  16      161.27      122.62     89.34 o
  13   1  16        8.75       41.23     70.66 o
  15   1  16        2.34       52.69     43.74 o
 -28   2  16       46.95       53.90     92.48 o
 -26   2  16       52.51      -41.05     90.79 o
 -24   2  16        7.55       87.19     51.17 o
 -22   2  16       26.38        3.54     54.32 o
 -20   2  16       10.70      -11.07     39.07 o
 -18   2  16      120.78      266.66     29.05 o
 -16   2  16       16.83       -2.78     30.48 o
 -14   2  16       20.98       76.93     32.20 o
 -12   2  16      774.85      811.48    104.95 o
 -10   2  16       48.96      103.53     42.30 o
  -8   2  16      100.18      246.01     58.58 o
  -6   2  16      338.26      374.27     80.12 o
  -4   2  16        0.49       25.66     32.73 o
  -2   2  16       75.19       74.55     74.39 o
   0   2  16      370.70      287.94     35.08 o
   2   2  16        4.19      -17.17     33.65 o
   4   2  16       28.44      -26.01     82.27 o
   6   2  16       40.38       41.85    115.72 o
   8   2  16        5.10        4.99     49.03 o
  10   2  16      109.53      271.99     40.64 o
  12   2  16      345.71      482.16     58.85 o
 -21   3  16       51.66       72.03     36.47 o
 -19   3  16       28.75      272.45     39.08 o
 -17   3  16        0.12      -19.22     49.29 o
 -15   3  16       32.42       -3.36     70.18 o
 -13   3  16      841.95     1156.18    187.74 o
 -11   3  16        1.68       78.44     42.92 o
  -9   3  16      137.29      218.22     37.41 o
  -7   3  16       16.14       95.42     57.57 o
  -5   3  16      204.31      275.80     96.92 o
  -3   3  16       20.51       92.10     42.30 o
  -1   3  16       17.71       94.99     31.03 o
   1   3  16        0.64      125.50    111.56 o
   3   3  16       14.78       68.59    132.97 o
   5   3  16       23.82      354.85    144.77 o
   7   3  16       18.32      120.64     74.75 o
 -29   1  17       40.30       96.49     48.29 o
 -27   1  17        1.93       94.99     42.60 o
 -25   1  17      138.09      293.93    165.04 o
 -23   1  17      274.28      318.63     42.62 o
 -21   1  17      211.56      191.76     40.78 o
 -19   1  17        9.06       42.91     56.42 o
 -17   1  17      126.90       91.37     41.06 o
 -15   1  17      781.26      722.33     50.47 o
 -13   1  17        8.10        1.90     49.43 o
 -11   1  17       11.72       33.58     45.13 o
  -9   1  17      438.08      499.85     36.19 o
  -7   1  17      158.07      185.99     26.92 o
  -5   1  17      334.03      300.47     43.35 o
  -3   1  17      163.23      165.06     68.08 o
  -1   1  17       70.58       18.92     35.86 o
   1   1  17       65.07       76.39     47.60 o
   3   1  17       76.87      144.42     93.60 o
   5   1  17      221.35      309.34     69.22 o
   7   1  17      136.14      126.74     73.54 o
   9   1  17      748.40      765.77     63.49 o
  11   1  17      627.38     1075.74    151.51 o
  13   1  17       28.39      144.48    119.88 o
 -26   2  17        0.10     -100.55     67.03 o
 -24   2  17      164.95       87.05     42.64 o
 -22   2  17      104.20      207.21     52.77 o
 -20   2  17      449.54      544.92     99.50 o
 -18   2  17       62.12       62.75     72.55 o
 -16   2  17       18.13      -43.26     28.84 o
 -14   2  17       22.38      -38.71     28.17 o
 -12   2  17       39.76       23.34     38.46 o
 -10   2  17      462.44      601.61     66.59 o
  -8   2  17     1022.98      918.04    119.37 o
  -6   2  17     2270.74     2236.61     83.79 o
  -4   2  17      113.95       97.27    128.54 o
  -2   2  17       24.29       55.41     58.29 o
   0   2  17        2.62       35.46    115.50 o
   2   2  17       24.22       76.23     29.72 o
   4   2  17      214.13      443.07    104.77 o
   6   2  17      909.76      853.35    131.70 o
   8   2  17      126.78        4.86     88.44 o
  10   2  17       14.58      391.52    190.40 o
 -19   3  17      260.73      452.56     43.55 o
 -17   3  17       56.18       41.00    113.92 o
 -15   3  17       28.08       98.43     39.21 o
 -13   3  17      757.55      801.35     93.91 o
 -11   3  17     1706.59     2041.81    268.08 o
  -9   3  17      453.17      398.06    156.52 o
  -7   3  17        0.92       96.57     89.91 o
  -5   3  17        2.81       68.96     48.90 o
  -3   3  17       86.70        8.55     65.49 o
  -1   3  17       54.59       -4.03    106.56 o
   1   3  17      105.48      260.87     55.96 o
   3   3  17       42.85      -59.69    112.97 o
 -28   0  18      223.29      299.71     66.60 o
 -26   0  18      999.73     1445.15    219.79 o
 -24   0  18      337.21      859.18     99.90 o
 -22   0  18     1277.53     1201.97    286.39 o
 -20   0  18     1143.31     1054.81     74.91 o
 -16   0  18    16352.75    16803.79   1468.59 o
 -14   0  18     2387.98     2432.66    149.86 o
 -12   0  18      251.61      349.80    104.43 o
 -10   0  18      843.04      727.63     35.67 o
  -8   0  18       67.11      110.79    114.81 o
  -6   0  18       52.56       11.51     25.48 o
  -4   0  18     2343.63     2064.14    168.10 o
  -2   0  18      495.23      505.74     37.64 o
   0   0  18      266.55      352.18    263.08 o
   2   0  18      293.72      311.49     36.50 o
   6   0  18       13.16       57.82    204.80 o
   8   0  18     8002.54     8943.33    780.92 o
  10   0  18     3873.04     4106.60    494.53 o
 -27   1  18       42.00      118.56     42.17 o
 -25   1  18       20.78      160.38    129.88 o
 -23   1  18      547.31      528.91     52.87 o
 -21   1  18     1621.99     1850.88    174.48 o
 -19   1  18      198.00      209.88     95.20 o
 -17   1  18      122.78       36.63     66.60 o
 -15   1  18       22.91      -75.62     50.42 o
 -13   1  18     1122.29     1052.12    141.18 o
 -11   1  18      260.74      284.08     75.57 o
  -9   1  18       13.48      105.59     51.72 o
  -7   1  18       15.01        1.18     15.87 o
  -5   1  18      339.30      329.55     29.22 o
  -3   1  18      432.68      490.56     57.74 o
  -1   1  18      152.80      108.98    126.55 o
   1   1  18      162.87      210.62    111.98 o
   3   1  18      388.74      350.84     50.17 o
   5   1  18      207.38      104.23    223.47 o
   7   1  18        0.01        7.75     26.64 o
   9   1  18      114.15       28.67     87.48 o
  11   1  18      321.79      362.32     60.76 o
 -24   2  18      125.63      251.17     54.61 o
 -22   2  18       21.07       -1.74     60.03 o
 -20   2  18       52.25      228.55     59.19 o
 -18   2  18        8.92      236.83     71.60 o
 -16   2  18      365.21      349.31     64.31 o
 -14   2  18      271.40      305.59     47.84 o
 -12   2  18        6.87       97.05     56.33 o
 -10   2  18      139.76      131.37    100.94 o
  -8   2  18      463.54      559.89     40.69 o
  -6   2  18       34.98       73.83     60.56 o
  -4   2  18      630.51      454.18     70.77 o
  -2   2  18       81.37      599.42     98.82 o
   0   2  18      188.59      175.15     37.36 o
   2   2  18      591.48      574.11    137.67 o
   4   2  18      310.83      475.33     57.45 o
   6   2  18       14.34       61.41     31.18 o
 -13   3  18        4.22       15.75    173.17 o
 -11   3  18       64.72      -11.91    100.02 o
  -9   3  18      595.61      531.26    143.27 o
  -7   3  18       42.79      163.43     45.52 o
  -5   3  18        1.31      -31.27     79.92 o
  -3   3  18       25.15      -84.84     63.27 o
 -25   1  19      123.28      109.30     59.52 o
 -23   1  19      168.80      163.41     40.92 o
 -21   1  19      378.29      374.55     53.86 o
 -19   1  19      255.99      511.30    154.27 o
 -17   1  19      172.00      168.43    104.78 o
 -15   1  19      117.29      -25.99     29.29 o
 -13   1  19      569.07      514.72     28.59 o
 -11   1  19      455.52      436.98     77.39 o
  -9   1  19      878.09      807.46     98.54 o
  -7   1  19      793.58      728.92     55.41 o
  -5   1  19      476.89      354.28     70.44 o
  -3   1  19       30.42       34.95     19.93 o
  -1   1  19       11.16      -12.53     67.77 o
   1   1  19      646.19      632.89     42.92 o
   3   1  19      471.79      503.36     46.19 o
   5   1  19      301.11      219.30     84.12 o
   7   1  19       95.95      146.65     62.49 o
 -20   2  19      173.26      169.43     96.64 o
 -18   2  19       89.96      -17.75     86.87 o
 -16   2  19        8.57       12.77    102.17 o
 -14   2  19      295.32      210.07     70.66 o
 -12   2  19       13.49       90.92     40.73 o
 -10   2  19       86.83       98.85     28.87 o
  -8   2  19       55.97       48.54     72.66 o
  -6   2  19      177.27      269.61     53.83 o
  -4   2  19      814.19      948.49     52.55 o
  -2   2  19      670.95      686.72    140.33 o
   0   2  19      936.20      950.29    242.26 o
   2   2  19        6.31      -27.65    148.19 o
   4   2  19       40.75      -24.56     86.83 o
 -24   0  20       24.97      -99.90     66.60 o
 -22   0  20        3.15      106.56     69.93 o
 -20   0  20       70.64      390.72    264.75 o
 -18   0  20      268.72      205.52     63.94 o
 -16   0  20     1911.94     1787.33    211.46 o
 -14   0  20      154.53     -113.79     96.57 o
 -12   0  20       22.46        6.66     69.93 o
 -10   0  20       60.06      -18.32    189.82 o
  -8   0  20       33.37       45.84     64.55 o
  -6   0  20      154.92      195.33     41.87 o
  -4   0  20       49.73       62.53     49.95 o
  -2   0  20      742.12     1130.27     57.83 o
   0   0  20      144.09      205.79     78.26 o
   2   0  20      437.63      583.06     50.93 o
   4   0  20      640.56      530.00    279.73 o
   6   0  20      542.13      508.65    146.53 o
 -23   1  20      164.04      232.54     89.35 o
 -21   1  20       42.44       32.41     47.67 o
 -19   1  20      872.35     1027.71     96.61 o
 -17   1  20      322.01      360.73     91.16 o
 -15   1  20      271.54      329.03     88.85 o
 -13   1  20      932.64      761.52     76.59 o
 -11   1  20       15.04       -7.70     43.06 o
  -9   1  20      446.45      451.59     95.44 o
  -7   1  20      154.95      121.46     79.10 o
  -5   1  20       10.15       -9.94     16.87 o
  -3   1  20       18.43       -4.96     57.09 o
  -1   1  20      212.38       99.29     36.35 o
   1   1  20        0.39      -66.91     58.64 o
   3   1  20      308.13      277.14    123.05 o
 -16   2  20       40.37       94.35     84.92 o
 -14   2  20       11.52      -71.87     47.91 o
 -12   2  20       64.71      241.47     71.13 o
 -10   2  20      302.90      181.18     63.41 o
  -8   2  20       12.65       -1.88     75.46 o
  -6   2  20      397.26      352.39     37.18 o
  -4   2  20       84.89      113.69     61.04 o
  -2   2  20       20.24       58.52    129.88 o
 -19   1  21      389.15      133.21     69.93 o
 -17   1  21     1533.65     1425.11    128.39 o
 -15   1  21      230.32      154.68     62.97 o
 -13   1  21      163.99      284.78    120.65 o
 -11   1  21      306.89      348.06    107.94 o
  -9   1  21        0.00       80.34     69.93 o
  -7   1  21     1426.54     1476.81    203.66 o
  -5   1  21      520.40      404.31     61.80 o
  -3   1  21        4.18      -28.15     33.82 o
  -1   1  21      156.35      131.23     89.98 o
 -14   0  22      138.93      109.89    133.21 o
 -12   0  22      631.13      847.76    103.23 o
 -10   0  22      805.51      821.79    188.15 o
  -8   0  22      134.21      122.45     60.68 o
  -6   0  22      671.44      406.41     76.59 o
 
